# Supplementary material for: Characterising the Associated Virome and Microbiota of Asian Citrus Psyllid (Diaphorina citri) in Samoa
Source: Pathogens. 2025 Aug 10;14(8):801. doi: 10.3390/pathogens14080801 (PMC12389512; doi:10.3390/pathogens14080801)
Supplement: Supplementary file 1 [file pathogens-14-00801-s001.zip › Table S1.xlsx]

## Sheet: Table S1
Rank	TaxId	Scientific Name	SAV	UPO1 North	UPO2 South
superkingdom	2	Bacteria	1534057	2558731	2299755
superkingdom	2157	Archaea	19685	34249	25016
superkingdom	2759	Eukaryota	344147	563605	396506
superkingdom	10239	Viruses	13240	38125	29733
phylum	65842	Fibrobacteres <Fibrobacteres>	29	45	22
phylum	33682	Euglenozoa	5360	7409	7886
phylum	976	Bacteroidetes <Bacteroidetes>	84246	135961	104011
phylum	1090	Chlorobi	324	459	496
phylum	1117	Cyanobacteria	20095	35733	27060
phylum	1224	Proteobacteria	1236347	2094878	1809211
phylum	1239	Firmicutes	88715	135224	175945
phylum	1297	Deinococcus-Thermus	1542	2562	2352
phylum	67810	Candidatus Bipolaricaulota	25	21	32
phylum	67812	Candidatus Omnitrophica	13	19	28
phylum	67814	Caldiserica	103	121	106
phylum	67819	Armatimonadetes	17	15	14
phylum	67818	Atribacterota	19	26	13
phylum	68297	Dictyoglomi <Dictyoglomi>	28	25	42
phylum	2836	Bacillariophyta	8818	10595	10768
phylum	134625	Kiritimatiellaeota	13	8	12
phylum	1936987	Balneolaeota	8	8	6
phylum	200783	Aquificae <phylum>	179	674	743
phylum	200795	Chloroflexi <Chloroflexi>	841	1228	894
phylum	200918	Thermotogae <phylum>	928	1333	1240
phylum	200930	Deferribacteres <phylum>	319	785	506
phylum	200938	Chrysiogenetes <phylum>	1	1	1
phylum	200940	Thermodesulfobacteria <phylum>	174	222	255
phylum	201174	Actinobacteria	59408	87646	95402
phylum	4890	Ascomycota	245051	413882	270262
phylum	5204	Basidiomycota	26900	36970	32161
phylum	136419	Cercozoa	48	85	61
phylum	5794	Apicomplexa	34961	51900	42110
phylum	5878	Ciliophora	12	19	17
phylum	6029	Microsporidia	3538	8091	5385
phylum	203682	Planctomycetes <Planctomycetes>	4578	6768	6138
phylum	203691	Spirochaetes <Spirochaetes>	4526	6868	5751
phylum	2497569	Negarnaviricota	101	130	78
phylum	40117	Nitrospirae	176	176	140
phylum	204428	Chlamydiae <Chlamydiae>	765	935	971
phylum	2138240	Coprothermobacterota	10	4	3
phylum	74152	Elusimicrobia <phylum>	83	165	148
phylum	74201	Verrucomicrobia	985	1401	1593
phylum	207245	Fornicata	72	85	104
phylum	142182	Gemmatimonadetes <phylum>	51	111	79
phylum	2731361	Peploviricota	88	102	118
phylum	2731618	Uroviricota	1293	2463	2074
phylum	2732008	Preplasmiviricota	7	14	25
phylum	2732007	Nucleocytoviricota	635	1107	855
phylum	2732409	Artverviricota	135	157	167
phylum	2732408	Pisuviricota	101	188	221
phylum	2732410	Hofneiviricota	0	0	1
phylum	2732412	Phixviricota	0	0	2
phylum	2732415	Cossaviricota	185	293	248
phylum	2732405	Duplornaviricota	4	26	13
phylum	2732407	Lenarviricota	0	10	11
phylum	2732406	Kitrinoviricota	7794	26522	21972
phylum	2732416	Cressdnaviricota	49	81	47
phylum	2605435	Evosea	4089	7506	5490
phylum	508458	Synergistetes	405	510	460
phylum	1655434	Candidatus Lokiarchaeota	146	186	135
phylum	51967	Candidatus Korarchaeota	31	72	70
phylum	544448	Tenericutes	4808	8970	32514
phylum	1134404	Ignavibacteriae	54	96	64
phylum	1462430	Candidatus Nanohaloarchaeota	3	4	1
phylum	2840024	Taleaviricota	7	17	8
phylum	2283796	Candidatus Thermoplasmatota	2357	3999	2901
phylum	221235	Candidatus Absconditabacteria	17	34	20
phylum	57723	Acidobacteria <Acidobacteria>	920	893	977
phylum	651137	Thaumarchaeota	971	1938	1273
phylum	28889	Crenarchaeota <Crenarchaeota>	2059	2965	2795
phylum	28890	Euryarchaeota	14079	25007	17785
phylum	192989	Nanoarchaeota	9	12	12
phylum	1930617	Calditrichaeota	141	181	138
phylum	95818	Candidatus Saccharibacteria	44	16	29
phylum	456828	Candidatus Cloacimonetes	9	18	20
phylum	32066	Fusobacteria <Fusobacteria>	2717	4359	3790
phylum	1801631	Candidatus Micrarchaeota	26	59	40
class	1737404	Tissierellia	984	2011	1433
class	33836	Coscinodiscophyceae	4684	6219	5579
class	33849	Bacillariophyceae	4114	4364	5178
class	1236	Gammaproteobacteria	335734	1234215	392360
class	1760	Actinomycetia	58648	85885	94603
class	2885733	Candidatus Micrarchaeia	2	12	9
class	526524	Erysipelotrichia	1763	2995	2529
class	67799	Thermodesulfobacteria <class>	174	222	255
class	1280412	Conoidasida	13487	19835	16931
class	68337	Deferribacteres <class>	319	785	506
class	3027	Cryptophyceae	248	257	246
class	134549	Spartobacteria	8	7	4
class	200643	Bacteroidia	7746	12630	9661
class	1937959	Saprospiria	1409	1577	2505
class	2364196	Candidatus Thermofonsia	0	9	6
class	4891	Saccharomycetes	98988	156009	123480
class	1807140	Acidithiobacillia	23	47	20
class	693071	Caldisericia	103	121	106
class	2856052	Candidatus Nanohalobia	3	4	1
class	1643678	Nitrososphaeria	561	1416	831
class	5257	Ustilaginomycetes	6701	8850	7990
class	1676648	Limnochordia	37	15	35
class	5653	Kinetoplastea	5360	7409	7886
class	6020	Oligohymenophorea	12	19	17
class	301297	Dehalococcoidia	458	665	429
class	1382928	Ardenticatenia	3	14	13
class	203486	Dictyoglomia	28	25	42
class	203490	Fusobacteriia	2717	4359	3790
class	203494	Verrucomicrobiae	696	1033	940
class	203683	Planctomycetia	3358	4986	4525
class	203693	Nitrospira <class>	125	130	115
class	203692	Spirochaetia	4526	6868	5751
class	2497574	Monjiviricetes	10	23	18
class	2497573	Milneviricetes	4	3	6
class	2497576	Ellioviricetes	85	103	54
class	2497577	Insthoviricetes	2	1	0
class	2497643	Candidatus Babeliae	93	233	106
class	171536	Methanonatronarchaeia	22	16	9
class	204430	Fibrobacteria	29	45	22
class	204429	Chlamydiia	765	935	971
class	204432	Acidobacteriia	844	743	857
class	2138243	Coprothermobacteria	10	4	3
class	533205	Holophagae	21	34	37
class	795747	Ignavibacteria	54	96	64
class	2008785	Hydrogenophilalia	157	209	291
class	666505	Phycisphaerae	286	657	518
class	1813735	Vicinamibacteria	17	41	26
class	2731363	Herviviricetes	88	102	118
class	142796	Eumycetozoa	4089	7506	5490
class	2731619	Caudoviricetes	1293	2463	2074
class	2732411	Faserviricetes	0	0	1
class	2732413	Malgrandaviricetes	0	0	2
class	2732459	Resentoviricetes	3	9	13
class	2732458	Chrymotiviricetes	1	17	0
class	2732461	Alsuviricetes	7788	26519	21970
class	2732462	Flasuviricetes	4	1	0
class	307596	Gloeobacteria	301	362	377
class	2732464	Magsaviricetes	2	2	2
class	2732424	Repensiviricetes	19	18	27
class	2732421	Papovaviricetes	2	8	2
class	2732423	Arfiviricetes	30	63	20
class	2732422	Quintoviricetes	183	285	246
class	2732523	Megaviricetes	460	781	556
class	2732525	Pokkesviricetes	175	326	299
class	2732514	Revtraviricetes	135	157	167
class	2732529	Tectiliviricetes	7	13	24
class	2732528	Maveriviricetes	0	1	1
class	2732505	Duplopiviricetes	2	90	0
class	2732507	Stelpaviricetes	19	12	7
class	2732506	Pisoniviricetes	80	84	214
class	2732499	Howeltoviricetes	0	10	11
class	2798274	Conexivisphaeria	4	1	1
class	2897345	Candidatus Uabimicrobiia	194	245	153
class	1553900	Oligoflexia	429	786	645
class	768503	Cytophagia	26616	23977	26254
class	147541	Dothideomycetes	17893	21814	15834
class	147545	Eurotiomycetes	20319	31226	24152
class	147550	Sordariomycetes	83015	156905	75833
class	147548	Leotiomycetes	10561	19839	13766
class	147554	Schizosaccharomycetes	2451	6120	3647
class	475962	Caldilineae	1	7	1
class	1853228	Chitinophagia	7850	8131	7226
class	641853	Elusimicrobia <class>	12	10	21
class	117743	Flavobacteriia	35342	80798	51046
class	117747	Sphingobacteriia	4320	6888	5676
class	84992	Acidimicrobiia	35	62	49
class	84995	Rubrobacteria	53	175	105
class	84998	Coriobacteriia	241	389	353
class	118001	Chrysiogenetes <class>	1	1	1
class	183924	Thermoprotei	2059	2965	2795
class	183925	Methanobacteria	1498	3057	1945
class	183939	Methanococci	2441	5631	3481
class	183963	Halobacteria	7684	12326	8778
class	183967	Thermoplasmata	2333	3900	2855
class	183968	Thermococci	665	1191	1187
class	183980	Archaeoglobi	188	328	331
class	183988	Methanopyri	6	12	7
class	1921781	Kiritimatiellae	6	3	8
class	414999	Opitutae	74	91	162
class	447830	Endomicrobia	71	155	127
class	2840056	Naldaviricetes	1984	3483	2897
class	1955630	Methylacidiphilae	201	259	476
class	1562566	Blastocatellia	38	75	57
class	2545688	Candidatus Methanoliparia	12	11	27
class	1497346	Thermoleophilia	274	980	244
class	186801	Clostridia	23248	36742	30655
class	219685	Gemmatimonadetes <class>	51	111	79
class	580370	Zetaproteobacteria	1250	2705	1597
class	2841637	Tokiviricetes	7	17	8
class	2907184	Tichowtungiia	7	5	4
class	908620	Nitriliruptoria	24	43	14
class	187857	Aquificae <class>	179	674	743
class	155619	Agaricomycetes	7614	10429	10114
class	155616	Tremellomycetes	2083	2179	2494
class	188708	Thermotogae <class>	928	1333	1240
class	188787	Deinococci	1542	2562	2352
class	1663419	Fimbriimonadia	12	13	7
class	909932	Negativicutes	1065	1456	1338
class	91061	Bacilli	61399	91734	139525
class	189775	Thermomicrobia	4	13	8
class	2811502	Thermodesulfovibrionia	51	46	25
class	2517206	Candidatus Brocadiia	740	880	942
class	649775	Synergistia	405	510	460
class	191410	Chlorobia	324	459	496
class	2682225	Tepidiformia	0	4	4
class	388447	Ktedonobacteria	14	12	17
class	224756	Methanomicrobia	1536	2384	1976
class	28211	Alphaproteobacteria	635073	579749	1086516
class	28216	Betaproteobacteria	148371	211306	203173
class	28221	Deltaproteobacteria	5592	9122	8063
class	1077257	Chthonomonadetes	5	2	7
class	29197	Chlorarachniophyceae	48	85	61
class	2093818	Candidatus Saccharimonadia	37	10	20
class	422676	Aconoidasida	21395	31952	25115
class	29547	Epsilonproteobacteria	6682	11213	8871
class	1962850	Calditrichia	141	181	138
class	2847774	Atribacteria	19	26	13
class	292625	Anaerolineae	66	96	60
class	1538075	Malasseziomycetes	2411	2291	2049
class	162484	Pucciniomycetes	7547	12703	9043
class	31969	Mollicutes	4479	8410	31034
class	32061	Chloroflexia	292	385	350
order	29	Myxococcales	1841	2412	2338
order	112	Planctomycetales	1801	2566	2608
order	136	Spirochaetales	2150	3272	2840
order	1769716	Mesoaciditogales	11	24	22
order	356	Hyphomicrobiales	29007	43210	51056
order	1737405	Tissierellales	770	1695	1119
order	766	Rickettsiales	474804	299249	509134
order	33825	Peniculida	12	19	17
order	33847	Thalassiosirales	4684	6219	5579
order	1118	Chroococcales	1503	2617	2022
order	1150	Oscillatoriales	1029	1541	1222
order	1161	Nostocales	5340	7978	6730
order	1385	Bacillales	43355	64560	114053
order	34346	Schizosaccharomycetales	2451	6120	3647
order	1934945	Immundisolibacterales	9	8	18
order	2786987	Koleobacterales	40	30	35
order	1771349	Tepidisphaerales	232	523	397
order	2037	Actinomycetales	2867	5715	6092
order	362534	Kordiimonadales	20	65	33
order	2085	Mycoplasmatales	2010	3706	5416
order	2066490	Emcibacterales	224	286	340
order	2885734	Candidatus Micrarchaeales	2	12	9
order	2158	Methanobacteriales	1498	3057	1945
order	2182	Methanococcales	2441	5631	3481
order	2191	Methanomicrobiales	323	449	424
order	526525	Erysipelotrichales	1763	2995	2529
order	2231	Archaeoglobales	188	328	331
order	2235	Halobacteriales	1817	1980	1994
order	2258	Thermococcales	665	1191	1187
order	2266	Thermoproteales	400	487	733
order	2281	Sulfolobales	1087	1672	1381
order	2301	Thermoplasmatales	44	93	79
order	2419	Thermotogales	463	637	584
order	1706369	Cellvibrionales	3646	7813	5073
order	68295	Thermoanaerobacterales	1344	2024	1828
order	1968909	Candidatus Nitrosocaldales	31	33	12
order	36064	Cantharellales	2528	3332	2881
order	68933	Thermales	286	447	521
order	68985	Methanopyrales	6	12	7
order	1936988	Saprospirales	1409	1577	2505
order	2887326	Moraxellales	8698	10921	11086
order	2887327	Kangiellales	194	309	318
order	69541	Desulfuromonadales	901	1620	1254
order	200644	Flavobacteriales	35342	80798	51046
order	200666	Sphingobacteriales	4320	6888	5676
order	1970189	Marinilabiliales	233	501	287
order	2691355	Gemmatales	229	276	295
order	2691354	Pirellulales	815	1355	1122
order	2691356	Isosphaerales	509	764	488
order	332160	Bryobacterales	1	16	35
order	1511857	Ligamenvirales	7	17	8
order	135614	Xanthomonadales	3628	4568	5794
order	135615	Cardiobacteriales	32	21	35
order	135613	Chromatiales	3026	2410	3832
order	135618	Methylococcales	1699	2317	2337
order	135619	Oceanospirillales	187345	279594	238047
order	135622	Alteromonadales	11615	19782	16706
order	135623	Vibrionales	10190	14839	13683
order	135624	Aeromonadales	2655	4242	3450
order	135625	Pasteurellales	2414	3726	2787
order	1217098	Jiangellales	106	101	94
order	2364208	Phototrophicales	0	9	6
order	4892	Saccharomycetales	98988	156009	123480
order	693072	Caldisericales	103	121	106
order	5042	Eurotiales	20319	31226	24152
order	5125	Hypocreales	38958	110152	47948
order	5139	Sordariales	29456	14736	8288
order	5178	Helotiales	10561	19839	13766
order	2856053	Candidatus Nanohalobiales	3	4	1
order	5234	Tremellales	2083	2179	2494
order	2495578	Sporichthyales	30	13	2
order	5258	Pucciniales	7547	12703	9043
order	5267	Ustilaginales	6701	8850	7990
order	1643688	Leptospirales	1569	2395	1958
order	1643683	Acidothermales	10	1	5
order	1643682	Geodermatophilales	210	340	232
order	1643684	Nakamurellales	128	170	73
order	1643686	Brachyspirales	807	1201	952
order	464095	Picornavirales	45	22	26
order	5338	Agaricales	5017	7082	7208
order	1643822	Eggerthellales	118	229	165
order	1676649	Limnochordales	37	15	35
order	1643947	Petrotogales	149	214	254
order	1643946	Kosmotogales	305	458	380
order	1644060	Natrialbales	930	1935	1434
order	1644055	Haloferacales	4817	8256	5262
order	5738	Diplomonadida	72	85	104
order	2790996	Mycoplasmoidales	321	546	1305
order	2856582	Thermofilales	276	349	377
order	5819	Haemosporida	17468	26221	20001
order	5863	Piroplasmida	3636	5469	4571
order	1775403	Nevskiales	175	170	187
order	38748	Naviculales	4114	4364	5178
order	2562243	Thermotomaculales	15	18	24
order	235899	Nautiliales	233	336	300
order	1382929	Ardenticatenales	3	14	13
order	72273	Thiotrichales	3127	5229	4534
order	72274	Pseudomonadales	33094	19005	24018
order	203487	Dictyoglomales	28	25	42
order	203491	Fusobacteriales	2717	4359	3790
order	2169561	Ortervirales	135	157	167
order	2923288	Candidatus Sulfidibacteriales	152	624	504
order	2726947	Mycosphaerellales	17893	21814	15834
order	2202723	Methanonatronarchaeales	22	16	9
order	2497644	Candidatus Babeliales	93	233	106
order	171549	Bacteroidales	7513	12129	9374
order	204433	Acidobacteriales	843	727	822
order	204441	Rhodospirillales	94023	179978	461542
order	204455	Rhodobacterales	7011	12619	11819
order	204458	Caulobacterales	1100	9179	1360
order	204457	Sphingomonadales	24407	24201	32508
order	2039638	Candidatus Nanopelagicales	469	969	822
order	2138246	Coprothermobacterales	10	4	3
order	1843488	Acidaminococcales	38	44	41
order	1843489	Veillonellales	244	337	270
order	533206	Acanthopleuribacterales	6	16	13
order	2499411	Articulavirales	2	1	0
order	795748	Ignavibacteriales	54	96	64
order	2499881	Serpentovirales	4	3	6
order	1779134	Bradymonadales	61	53	77
order	2762275	Trueperales	14	36	38
order	206351	Neisseriales	2301	3134	3060
order	206389	Rhodocyclales	3274	6746	4176
order	75739	Eucoccidiorida	13487	19835	16931
order	1747768	Egibacterales	7	9	2
order	666506	Phycisphaerales	16	63	65
order	11157	Mononegavirales	10	23	18
order	76804	Nidovirales	24	58	39
order	1485951	Desulfurobacteriales	12	23	13
order	1191478	Magnetococcales	70	55	132
order	1978007	Crassvirales	208	770	423
order	2732094	Tubulavirales	0	0	1
order	1028384	Glomerellales	5959	12777	7792
order	2732414	Petitvirales	0	0	2
order	307595	Gloeobacterales	301	362	377
order	2732524	Algavirales	123	285	219
order	2732527	Chitovirales	140	284	270
order	2732526	Asfuvirales	35	42	29
order	2732537	Cremevirales	11	46	6
order	2732536	Cirlivirales	10	4	1
order	2732539	Geplafuvirales	19	18	27
order	2732538	Mulpavirales	9	13	13
order	2732541	Reovirales	3	9	13
order	2732540	Ghabrivirales	1	17	0
order	2732533	Zurhausenvirales	1	4	2
order	2732532	Sepolyvirales	1	4	0
order	2732534	Piccovirales	183	285	246
order	2732503	Cryppavirales	0	10	11
order	2732553	Sobelivirales	11	4	149
order	2732555	Pimascovirales	139	194	177
order	2732554	Imitervirales	198	302	160
order	2732557	Belfryvirales	0	1	0
order	2732556	Priklausovirales	0	1	1
order	2732559	Rowavirales	7	12	23
order	2732545	Amarillovirales	4	1	0
order	2732544	Martellivirales	7786	26516	21961
order	2732546	Nodamuvirales	2	2	2
order	2732549	Durnavirales	2	90	0
order	2732550	Patatavirales	19	12	7
order	2798275	Conexivisphaerales	4	1	1
order	570264	Methanocellales	117	112	185
order	1127829	Candidatus Brocadiales	740	880	942
order	2897347	Candidatus Uabimicrobiales	194	245	153
order	1783344	Endomicrobiales	71	155	127
order	1980410	Bunyavirales	85	103	54
order	2800059	Maricaulales	223	323	264
order	2800060	Hyphomonadales	235	560	288
order	768507	Cytophagales	26616	23977	26254
order	80840	Burkholderiales	32553	36735	37448
order	48461	Verrucomicrobiales	696	1033	940
order	114380	Desulfurococcales	271	418	264
order	639021	Magnaporthales	6842	11981	9544
order	213115	Desulfovibrionales	745	1234	1110
order	213113	Desulfurellales	11	11	27
order	213118	Desulfobacterales	1752	3168	2994
order	213462	Syntrophobacterales	109	69	111
order	213481	Bdellovibrionales	134	235	176
order	2900568	Candidatus Absconditabacterales	17	34	20
order	475963	Caldilineales	1	7	1
order	213849	Campylobacterales	6445	10876	8571
order	2770089	Thermosediminibacterales	25	35	34
order	2704949	Trypanosomatida	5360	7409	7886
order	1033996	Nitrososphaerales	530	1383	819
order	1853229	Chitinophagales	7850	8131	7226
order	51291	Chlamydiales	591	719	761
order	1100069	Bacteroidetes Order II. Incertae sedis	309	252	310
order	871006	Acidilobales	20	31	34
order	1755823	Egicoccales	10	6	5
order	510684	Sneathiellales	7	46	42
order	641854	Elusimicrobiales	12	10	21
order	84993	Acidimicrobiales	35	62	49
order	84996	Rubrobacterales	53	175	105
order	84999	Coriobacteriales	122	159	188
order	85001	Sphaerobacterales	3	9	4
order	85004	Bifidobacteriales	515	781	646
order	85007	Corynebacteriales	10875	14545	20736
order	85006	Micrococcales	11990	14785	24339
order	85009	Propionibacteriales	6637	7421	7070
order	85008	Micromonosporales	1642	2721	2244
order	85011	Streptomycetales	15600	29989	23356
order	85010	Pseudonocardiales	4016	3763	5755
order	85013	Frankiales	87	139	132
order	85012	Streptosporangiales	772	1255	993
order	85014	Glycomycetales	345	421	335
order	675063	Tymovirales	2	3	9
order	52604	Pleurocapsales	1081	1822	1340
order	2805415	Jatrophihabitantales	884	496	111
order	1921002	Holosporales	188	196	149
order	118964	Deinococcales	1242	2079	1793
order	118969	Legionellales	3779	4765	4745
order	53433	Halanaerobiales	224	336	290
order	119069	Hydrogenophilales	157	209	291
order	1692040	Acidiferrobacterales	987	1163	1221
order	742030	Salinisphaerales	3	13	21
order	1921782	Kiritimatiellales	6	3	8
order	414714	Catenulisporales	29	25	41
order	54526	Pelagibacterales	375	705	525
order	1955042	Gloeomargaritales	134	111	150
order	2905377	Methanotrichales	16	18	11
order	415000	Opitutales	57	67	141
order	415001	Puniceicoccales	16	24	21
order	2840070	Lefavirales	1953	3482	2888
order	218872	Fibrobacterales	29	45	22
order	186328	Entomoplasmatales	2183	4096	24302
order	186329	Acholeplasmatales	285	607	599
order	2545689	Candidatus Methanoliparales	12	11	27
order	1890424	Synechococcales	7899	17370	10694
order	1890505	Chroococcidiopsidales	276	363	213
order	1202465	Dehalococcoidales	443	641	414
order	186802	Eubacteriales	21540	34192	28366
order	186826	Lactobacillales	17656	26643	24750
order	219686	Gemmatimonadales	51	111	79
order	580371	Mariprofundales	1250	2705	1597
order	1235850	Methanomassiliicoccales	2289	3807	2776
order	2907185	Tichowtungiales	7	5	4
order	908621	Euzebyales	7	28	7
order	548681	Herpesvirales	88	102	118
order	188710	Thermodesulfobacteriales	174	222	255
order	1663425	Fimbriimonadales	12	13	7
order	2843198	Miltoncostaeales	32	48	49
order	909929	Selenomonadales	782	1071	1026
order	2483366	Sedimentisphaerales	34	71	56
order	91347	Enterobacterales	49277	813289	44676
order	189769	Chrysiogenales	1	1	1
order	189778	Nitrospirales	125	130	115
order	189776	Thermomicrobiales	1	4	4
order	255473	Parvularculales	72	156	164
order	2024979	Bacteriovoracales	127	277	267
order	2024973	Silvanigrellales	168	274	202
order	2811503	Thermodesulfovibrionales	51	46	25
order	2942681	Yadokarivirales	0	2	0
order	485256	Natranaerobiales	55	92	80
order	2910145	Vicinamibacterales	17	41	26
order	649776	Synergistales	405	510	460
order	453227	Desulfarculales	0	5	3
order	2058949	Dictyosteliales	4089	7506	5490
order	191393	Deferribacterales	319	785	506
order	191411	Chlorobiales	324	459	496
order	2682226	Tepidiformales	0	4	4
order	388448	Ktedonobacterales	14	12	17
order	1240482	Orbales	316	620	365
order	225057	Acidithiobacillales	23	47	20
order	1077263	Chthonomonadales	5	2	7
order	28883	Caudovirales	914	1521	1444
order	94695	Methanosarcinales	1080	1805	1356
order	2093819	Candidatus Nanosynbacterales	12	7	12
order	2093825	Candidatus Saccharimonadales	23	2	8
order	1962852	Calditrichales	141	181	138
order	2847775	Atribacterales	19	26	13
order	717963	Methylacidiphilales	201	259	476
order	1963360	Parachlamydiales	174	216	210
order	2914038	Syntrophales	50	439	69
order	292629	Anaerolineales	66	96	60
order	2881377	Pseudanabaenales	1318	2029	2160
order	2881383	Thermostichales	6	15	4
order	685948	Fervidicoccales	3	8	5
order	162474	Malasseziales	2411	2291	2049
order	588673	Solirubrobacterales	242	931	193
order	31932	Nitrosopumilales	212	314	276
order	32003	Nitrosomonadales	15270	5024	13978
order	32064	Chloroflexales	292	385	350
order	32069	Aquificales	167	651	729
order	589342	Pyrenomonadales	27	95	62
order	589350	Cryptomonadales	157	147	133
order	622450	Actinopolysporales	3	11	5
order	622452	Kineosporiales	21	19	33
family	31	Myxococcaceae	398	510	534
family	39	Archangiaceae	701	952	925
family	49	Polyangiaceae	497	591	608
family	126	Planctomycetaceae	1801	2566	2608
family	137	Spirochaetaceae	281	353	406
family	170	Leptospiraceae	1569	2395	1958
family	2162846	Candidatus Nanopelagicaceae	469	969	822
family	1769717	Mesoaciditogaceae	11	24	22
family	196937	Nimaviridae	31	1	9
family	403	Methylococcaceae	1699	2317	2337
family	433	Acetobacteraceae	91924	175864	457980
family	444	Legionellaceae	3501	4521	4463
family	468	Moraxellaceae	8698	10921	11086
family	481	Neisseriaceae	1427	1870	1994
family	506	Alcaligenaceae	3706	3936	3705
family	543	Enterobacteriaceae	18831	458499	18580
family	641	Vibrionaceae	10190	14839	13683
family	1737406	Tissierellaceae	127	459	200
family	712	Pasteurellaceae	2414	3726	2787
family	1639119	Plasmodiidae	17468	26221	20001
family	772	Bartonellaceae	1245	3704	1743
family	775	Rickettsiaceae	1375	2900	2079
family	809	Chlamydiaceae	591	719	761
family	815	Bacteroidaceae	3742	6262	4379
family	868	Cardiobacteriaceae	32	21	35
family	942	Anaplasmataceae	451743	285940	477392
family	1573805	Marinifilaceae	30	55	46
family	972	Halanaerobiaceae	151	226	174
family	1046	Chromatiaceae	1677	1098	2290
family	1106	Chloroflexaceae	133	97	122
family	33925	Entomoplasmataceae	1342	2322	2041
family	1162	Nostocaceae	2224	2904	2319
family	1182	Scytonemataceae	68	143	118
family	1185	Rivulariaceae	157	165	136
family	33958	Lactobacillaceae	5996	10314	10492
family	263369	Bacteriovoracaceae	88	216	182
family	558314	Desulfurobacteriaceae	12	23	13
family	1268	Micrococcaceae	3506	4500	15254
family	1508635	Roseiflexaceae	159	288	226
family	34064	Francisellaceae	1430	2443	1950
family	1300	Streptococcaceae	4559	7335	6310
family	558415	Marinilabiliaceae	23	49	22
family	689704	Rhabdochlamydiaceae	39	37	25
family	34353	Dipodascaceae	10448	12243	11747
family	34365	Saccharomycodaceae	1773	2635	1832
family	34397	Clavicipitaceae	11272	26399	14089
family	1653	Corynebacteriaceae	2458	3296	2877
family	1934946	Immundisolibacteraceae	9	8	18
family	2786988	Koleobacteraceae	40	30	35
family	1762	Mycobacteriaceae	3992	6458	7736
family	1771355	Tepidisphaeraceae	232	523	397
family	1738654	Woeseiaceae	1	10	4
family	2004	Streptosporangiaceae	387	587	522
family	2012	Thermomonosporaceae	156	363	201
family	1902584	Candidatus Desulfofervidaceae	106	102	75
family	2951104	Breznakiellaceae	147	314	238
family	2049	Actinomycetaceae	2867	5715	6092
family	2062	Streptomycetaceae	15600	29989	23356
family	2070	Pseudonocardiaceae	4016	3763	5755
family	2066491	Emcibacteraceae	224	286	340
family	2092	Mycoplasmataceae	2010	3706	5416
family	2066474	Endozoicomonadaceae	351	647	424
family	2885735	Candidatus Micrarchaeaceae	2	12	9
family	2131	Spiroplasmataceae	829	1748	20658
family	2146	Acholeplasmataceae	285	607	599
family	2159	Methanobacteriaceae	1158	1808	1448
family	2178	Methanothermaceae	340	1249	497
family	2183	Methanococcaceae	464	531	479
family	2194	Methanomicrobiaceae	90	117	115
family	2820280	Sphingosinicellaceae	44	90	118
family	2206	Methanosarcinaceae	1080	1805	1356
family	2232	Archaeoglobaceae	188	328	331
family	2236	Halobacteriaceae	655	791	694
family	2259	Thermococcaceae	665	1191	1187
family	2267	Thermoproteaceae	400	487	733
family	2272	Desulfurococcaceae	264	412	260
family	2307	Pyrodictiaceae	7	6	4
family	35082	Cryptosporidiidae	2351	3796	3073
family	1706371	Cellvibrionaceae	1335	4321	2289
family	1706375	Spongiibacteraceae	222	287	260
family	1706372	Halieaceae	793	1749	1027
family	1706373	Microbulbiferaceae	741	809	837
family	2689614	Steroidobacteraceae	41	37	34
family	68298	Syntrophomonadaceae	52	89	53
family	1968910	Candidatus Nitrosocaldaceae	31	33	12
family	1903416	Budviciaceae	2421	2189	2497
family	1903412	Hafniaceae	509	3495	572
family	1903414	Morganellaceae	3616	14358	4542
family	1903409	Erwiniaceae	7682	92659	4099
family	1903411	Yersiniaceae	5773	54345	6022
family	1903410	Pectobacteriaceae	4548	14906	5514
family	2896	Cryptomonadaceae	107	69	63
family	35718	Chaetomiaceae	4638	10526	6147
family	2100208	Caedimonadaceae	9	16	20
family	2690158	Anaerohalosphaeraceae	21	51	50
family	2886822	Desulfocapsaceae	546	1174	1467
family	2690195	Elioraeaceae	10	21	26
family	2854170	Roseobacteraceae	3657	6026	5809
family	232795	Dicistroviridae	5	2	11
family	134623	Opitutaceae	57	67	141
family	69277	Phyllobacteriaceae	1769	4387	5086
family	2821832	Stappiaceae	1189	1715	1705
family	2887365	Marinobacteraceae	345	564	383
family	36734	Unikaryonidae	3538	8091	5385
family	2723775	Lichenihabitantaceae	28	31	31
family	200667	Flammeovirgaceae	531	719	678
family	2035710	Thioalkalibacteraceae	4	32	5
family	1970190	Salinivirgaceae	68	114	102
family	69657	Hyphomonadaceae	235	560	288
family	2560062	Ovaliviridae	0	1	0
family	2560065	Herelleviridae	145	170	189
family	2560064	Leishbuviridae	0	0	1
family	2691357	Pirellulaceae	512	734	692
family	2691359	Lacipirellulaceae	65	95	101
family	2691358	Thermoguttaceae	2	6	4
family	69973	Closteroviridae	7786	26511	21943
family	1511860	Amalgaviridae	0	2	0
family	1511858	Turriviridae	0	1	0
family	1511852	Nudiviridae	10	18	19
family	135616	Piscirickettsiaceae	1309	2269	2124
family	135617	Thiotrichaceae	388	517	460
family	135620	Oceanospirillaceae	3771	3903	4273
family	135621	Pseudomonadaceae	32736	18425	23625
family	332247	Trueperaceae	14	36	38
family	1937968	Bernardetiaceae	71	75	81
family	2953756	Candidatus Chromulinivoraceae	4	18	10
family	1937961	Haliscomenobacteraceae	1379	1547	2502
family	1217100	Jiangellaceae	106	101	94
family	4893	Saccharomycetaceae	54413	92417	68427
family	4894	Schizosaccharomycetaceae	2451	6120	3647
family	1577788	Methanomassiliicoccaceae	6	6	9
family	693073	Caldisericaceae	103	121	106
family	1676141	Wenzhouxiangellaceae	128	158	183
family	2036754	Chelatococcaceae	14	42	32
family	5148	Sordariaceae	24731	4064	2077
family	2856054	Candidatus Nanohalobiaceae	3	4	1
family	5250	Ceratobasidiaceae	2528	3332	2881
family	5262	Pucciniaceae	7547	12703	9043
family	2528436	Pyriculariaceae	6842	11981	9544
family	5268	Ustilaginaceae	6701	8850	7990
family	1643685	Borreliaceae	413	757	528
family	1643824	Atopobiaceae	82	122	87
family	1643826	Eggerthellaceae	118	229	165
family	2692416	Ktedonosporobacteraceae	14	12	17
family	1676650	Limnochordaceae	37	15	35
family	1643949	Petrotogaceae	149	214	254
family	1643948	Kosmotogaceae	305	458	380
family	1643950	Fervidobacteriaceae	103	178	138
family	1644056	Haloferacaceae	938	2204	1065
family	1644061	Natrialbaceae	930	1935	1434
family	5654	Trypanosomatidae	5360	7409	7886
family	2791015	Sphaerochaetaceae	377	562	536
family	5739	Hexamitidae	72	85	104
family	267892	Ferrimonadaceae	103	207	154
family	267893	Idiomarinaceae	18	117	87
family	267894	Psychromonadaceae	181	151	156
family	267888	Pseudoalteromonadaceae	1669	2526	2026
family	267889	Colwelliaceae	828	1420	1107
family	267890	Shewanellaceae	2316	4509	2929
family	267891	Moritellaceae	573	589	481
family	2790998	Mycoplasmoidaceae	80	149	998
family	5809	Sarcocystidae	11135	16038	13857
family	1775411	Rhodanobacteraceae	293	571	414
family	38749	Phaeodactylaceae	4114	4364	5178
family	2922432	Phototrophicaceae	0	9	6
family	2726069	Kribbellaceae	61	103	69
family	2562244	Thermotomaculaceae	15	18	24
family	2758916	Paraconexibacteraceae	14	23	8
family	2005473	Muribaculaceae	138	240	133
family	1382930	Ardenticatenaceae	3	14	13
family	2005525	Tannerellaceae	660	904	765
family	2005523	Paludibacteraceae	51	35	59
family	2005520	Dysgonomonadaceae	79	279	89
family	2005519	Barnesiellaceae	24	64	22
family	72275	Alteromonadaceae	5880	10183	9531
family	72276	Ectothiorhodospiraceae	809	812	973
family	563798	Cyclobacteriaceae	698	752	787
family	72293	Helicobacteraceae	878	1379	1216
family	72294	Campylobacteraceae	1877	3234	2523
family	563835	Chitinophagaceae	7850	8131	7226
family	563843	Rhodothermaceae	309	252	310
family	2169529	Ackermannviridae	7	6	6
family	2169570	Polycipiviridae	29	3	8
family	2169574	Smacoviridae	11	46	6
family	2169577	Solemoviridae	11	4	149
family	203488	Dictyoglomaceae	28	25	42
family	203492	Fusobacteriaceae	2086	3073	2785
family	137992	Asfarviridae	35	42	29
family	203557	Verrucomicrobiaceae	387	531	486
family	39724	Circoviridae	10	4	1
family	39729	Potyviridae	19	12	7
family	39782	Blattabacteriaceae	726	1084	740
family	1055686	Sandaracinaceae	71	105	94
family	2202724	Methanonatronarchaeaceae	22	16	9
family	2497645	Candidatus Babeliaceae	89	215	96
family	564644	Endornaviridae	0	2	0
family	1285590	Hytrosaviridae	1	5	9
family	990719	Christensenellaceae	7	20	29
family	2661849	Calotrichaceae	1968	2917	2463
family	171550	Rikenellaceae	584	752	549
family	171551	Porphyromonadaceae	157	194	163
family	171552	Prevotellaceae	1681	2869	2724
family	40562	Strophariaceae	1804	1889	2234
family	204431	Fibrobacteraceae	29	45	22
family	204434	Acidobacteriaceae	843	727	822
family	2858885	Mangrovivirgaceae	32	46	31
family	335929	Erythrobacteraceae	15056	7218	10392
family	335928	Xanthobacteraceae	327	581	417
family	1777752	Candidatus Paracaedibacteraceae	21	17	17
family	2760872	Tenuifilaceae	40	49	47
family	2138247	Coprothermobacteraceae	10	4	3
family	1843490	Sporomusaceae	643	867	837
family	1843491	Selenomonadaceae	139	204	189
family	41294	Nitrobacteraceae	7241	8369	8555
family	41295	Rhodospirillaceae	735	1142	1135
family	41297	Sphingomonadaceae	6878	12127	18133
family	533207	Acanthopleuribacteraceae	6	16	13
family	74712	Frankiaceae	87	139	132
family	795749	Ignavibacteriaceae	48	84	56
family	2171986	Candidatus Saccharimonadaceae	23	2	8
family	1647988	Akkermansiaceae	307	502	454
family	1156497	Pichiaceae	7975	11543	9803
family	1779135	Bradymonadaceae	45	37	53
family	2762286	Fulvivirgaceae	113	189	144
family	206349	Hydrogenophilaceae	157	209	291
family	2762301	Marivirgaceae	150	238	198
family	206379	Nitrosomonadaceae	126	337	367
family	2303507	Oculatellaceae	15	23	21
family	2762318	Weeksellaceae	7375	11616	9887
family	2008794	Zoogloeaceae	248	635	324
family	2008795	Azonexaceae	162	226	239
family	2008793	Sterolibacteriaceae	170	141	534
family	2008790	Thiobacillaceae	112	109	193
family	2303730	Prochlorotrichaceae	22	11	14
family	75682	Oxalobacteraceae	5947	4829	6210
family	10240	Poxviridae	140	284	270
family	75787	Rhodocyclaceae	2855	5876	3596
family	10292	Herpesviridae	74	75	99
family	2795691	Nitratiruptoraceae	84	131	124
family	10442	Baculoviridae	1942	3459	2860
family	10474	Fuselloviridae	16	13	11
family	10486	Iridoviridae	63	96	75
family	10501	Phycodnaviridae	123	285	219
family	338190	Nitrosopumilaceae	212	314	276
family	10508	Adenoviridae	7	12	23
family	10662	Myoviridae <Myoviridae>	306	595	743
family	10699	Siphoviridae <Siphoviridae>	219	491	263
family	10744	Podoviridae <Podoviridae>	3	7	10
family	10780	Parvoviridae	183	285	246
family	633392	Iamiaceae	26	57	48
family	10811	Geminiviridae	19	18	27
family	10841	Microviridae	0	0	2
family	10860	Inoviridae	0	0	1
family	10880	Reoviridae	3	9	13
family	43682	Ascoviridae	2	8	8
family	11006	Totiviridae	0	14	0
family	11012	Partitiviridae	2	88	0
family	1747769	Egibacteraceae	7	9	2
family	11050	Flaviviridae	4	1	0
family	699189	Iflaviridae	2	4	0
family	1747776	Cuniculiplasmataceae	15	7	9
family	11118	Coronaviridae	13	43	38
family	666507	Phycisphaeraceae	16	63	65
family	11158	Paramyxoviridae	1	4	5
family	568247	Aspiviridae	4	3	6
family	11266	Filoviridae	0	0	1
family	11270	Rhabdoviridae	9	19	11
family	2042895	Gottschalkiaceae	29	120	59
family	11308	Orthomyxoviridae	2	1	0
family	568386	Sinobacteraceae	134	133	153
family	76892	Caulobacteraceae	1100	9179	1360
family	2600303	Baekduiaceae	6	18	6
family	11617	Arenaviridae	0	0	1
family	2501967	Mononiviridae	6	3	0
family	11632	Retroviridae	132	142	151
family	2829815	Azospirillaceae	1057	2163	1739
family	1191479	Magnetococcaceae	70	55	132
family	2731643	Autographiviridae	8	20	13
family	2731689	Chaseviridae	1	2	1
family	2731691	Drexlerviridae	40	33	50
family	2731690	Demerecviridae	146	147	128
family	995019	Sutterellaceae	133	37	99
family	11974	Caliciviridae	0	1	0
family	44746	Holosporaceae	158	163	112
family	143067	Methanotrichaceae	16	18	11
family	12058	Picornaviridae	3	7	1
family	2895623	Metamycoplasmataceae	241	397	307
family	12283	Nodaviridae	2	2	2
family	110618	Nectriaceae	17859	45585	21029
family	340080	Parameciidae	12	19	17
family	45401	Hyphomicrobiaceae	594	1395	1388
family	45404	Beijerinckiaceae	798	1641	901
family	143786	Brachyspiraceae	807	1201	952
family	2831100	Boseaceae	168	252	224
family	2831090	Blastochloridaceae	210	90	42
family	2798276	Conexivisphaeraceae	4	1	1
family	766764	Debaryomycetaceae	10388	15610	12406
family	2831106	Devosiaceae	599	1161	1237
family	2831104	Breoghaniaceae	5	16	4
family	2831111	Kaistiaceae	9	44	14
family	2732892	Mitoviridae	0	10	11
family	570265	Methanocellaceae	117	112	185
family	2896860	Spirosomaceae	1837	2806	2479
family	1914233	Gemmataceae	229	276	295
family	1127830	Candidatus Brocadiaceae	740	880	942
family	1914302	Lavidaviridae	0	1	1
family	1652132	Halobacteriovoraceae	38	61	82
family	2897348	Candidatus Uabimicrobiaceae	194	245	153
family	46630	Picrophilaceae	10	34	16
family	1783343	Endomicrobiaceae	71	155	127
family	46659	Thermoplasmataceae	3	26	17
family	145358	Bogoriellaceae	17	54	24
family	145357	Dermacoccaceae	785	586	922
family	145360	Sanguibacteraceae	21	21	11
family	1980415	Nairoviridae	13	16	11
family	1980412	Fimoviridae	0	4	3
family	1980413	Hantaviridae	6	13	1
family	1980418	Phenuiviridae	18	14	17
family	1980419	Tospoviridae	28	21	10
family	1980416	Peribunyaviridae	20	34	7
family	1980417	Phasmaviridae	0	0	3
family	2603322	Vallitaleaceae	215	121	174
family	539000	Clostridiales Family XVII. Incertae Sedis	7	32	5
family	539003	Bacillales Family X. Incertae Sedis	3	5	3
family	2603433	Candidatus Deianiraeaceae	8	9	8
family	2800061	Maricaulaceae	223	323	264
family	2898533	Zooshikellaceae	278	413	525
family	80864	Comamonadaceae	7185	11519	9326
family	1096778	Thioalkalispiraceae	1	13	17
family	1129771	Leptotrichiaceae	615	1276	996
family	2211325	Vicinamibacteraceae	17	41	26
family	114378	Thermofilaceae	276	349	377
family	474942	Ophiocordycipitaceae	6047	28295	7439
family	2932623	Sulfurospirillaceae	246	521	364
family	81852	Enterococcaceae	5365	5945	5740
family	1458186	Alphasatellitidae	0	2	2
family	213119	Desulfobacteraceae	1145	1896	1388
family	213117	Desulfohalobiaceae	27	82	50
family	213116	Desulfomicrobiaceae	20	42	41
family	213121	Desulfobulbaceae	51	86	130
family	2867375	Desulfallaceae	14	38	23
family	82115	Rhizobiaceae	6667	10574	19663
family	49546	Flavobacteriaceae	25474	65334	37386
family	213422	Geobacteraceae	820	1453	1137
family	213421	Desulfuromonadaceae	69	145	92
family	1884633	Cryptococcaceae	2083	2179	2494
family	213465	Syntrophobacteraceae	109	69	111
family	213468	Syntrophaceae	50	439	69
family	1524215	Anaeromyxobacteraceae	107	178	106
family	1524213	Vulgatibacteraceae	8	19	8
family	213483	Bdellovibrionaceae	134	235	176
family	1524216	Labilitrichaceae	11	9	11
family	2900569	Candidatus Absconditicoccaceae	17	34	20
family	1655514	Pelagibacteraceae	234	473	369
family	1491775	Proteinivoraceae	15	28	20
family	475964	Caldilineaceae	1	7	1
family	1131492	Aspergillaceae	16502	26030	19077
family	115784	Phaffomycetaceae	3305	6502	4704
family	246874	Cryomorphaceae	66	83	62
family	2770092	Tepidanaerobacteraceae	25	26	31
family	2770093	Thermosediminibacteraceae	0	9	3
family	410830	Trichomonascaceae	3514	4381	4585
family	2508209	Tobaniviridae	4	12	1
family	83676	Nocardiopsaceae	226	300	268
family	1328881	Candidatus Midichloriaceae	8	11	14
family	1033997	Nitrososphaeraceae	530	1383	819
family	1853232	Hymenobacteraceae	21264	14906	18866
family	1853230	Crocinitomicaceae	27	75	35
family	83763	Succinivibrionaceae	37	47	43
family	1853231	Odoribacteraceae	197	224	210
family	83778	Kineosporiaceae	21	19	33
family	84107	Coriobacteriaceae	40	37	100
family	2934961	Sirenicapillariaceae	273	315	300
family	2803844	Usitatibacteraceae	56	106	66
family	1198451	Methanoregulaceae	15	26	23
family	412032	Celerinatantimonadaceae	64	145	105
family	2771471	Thiovulaceae	464	754	550
family	2771472	Sulfurovaceae	202	550	547
family	871007	Acidilobaceae	8	9	4
family	84566	Sphingobacteriaceae	4320	6888	5676
family	543314	Eubacteriales Family XIII. Incertae Sedis	196	290	263
family	2705999	Casimicrobiaceae	11	6	15
family	543347	Clostridiales Family XVI. Incertae Sedis	54	59	46
family	543349	Symbiobacteriaceae	4	8	3
family	543371	Thermoanaerobacterales Family III. Incertae Sedis	647	1150	923
family	543372	Thermoanaerobacterales Family IV. Incertae Sedis	5	9	6
family	84642	Aeromonadaceae	2617	4195	3407
family	1755824	Egicoccaceae	10	6	5
family	1755828	Ichthyobacteriaceae	103	195	117
family	510685	Sneathiellaceae	7	46	42
family	641876	Elusimicrobiaceae	12	10	21
family	84994	Acidimicrobiaceae	1	3	0
family	84997	Rubrobacteraceae	47	157	99
family	85002	Sphaerobacteraceae	3	9	4
family	85015	Nocardioidaceae	2032	3601	2995
family	85017	Promicromonosporaceae	63	127	73
family	85016	Cellulomonadaceae	369	630	565
family	85019	Brevibacteriaceae	257	358	333
family	85018	Dermatophilaceae	3	49	57
family	85021	Intrasporangiaceae	381	444	425
family	85020	Dermabacteraceae	76	92	92
family	85023	Microbacteriaceae	5742	6866	5532
family	85022	Jonesiaceae	0	6	1
family	85025	Nocardiaceae	2710	2770	8068
family	85026	Gordoniaceae	612	870	774
family	85029	Dietziaceae	172	178	229
family	85028	Tsukamurellaceae	475	481	576
family	85031	Nakamurellaceae	128	170	73
family	85030	Geodermatophilaceae	210	340	232
family	85033	Sporichthyaceae	30	13	2
family	85032	Acidothermaceae	10	1	5
family	85034	Glycomycetaceae	345	421	335
family	117942	Desulfurellaceae	11	11	27
family	1920240	Kangiellaceae	194	309	318
family	675064	Alphaflexiviridae	1	0	6
family	675071	Virgaviridae	0	3	18
family	675068	Betaflexiviridae	0	1	2
family	675072	Secoviridae	3	4	2
family	2772226	Sulfuricellaceae	14405	3724	12270
family	249184	Tymoviridae	1	2	1
family	183710	Deinococcaceae	1242	2079	1793
family	183713	Methanopyraceae	6	12	7
family	249310	Chrysoviridae	1	3	0
family	216572	Oscillospiraceae	1446	2983	2409
family	2805416	Jatrophihabitantaceae	884	496	111
family	2805426	Kytococcaceae	25	34	32
family	2805400	Actinopolymorphaceae	27	23	4
family	151340	Papillomaviridae	1	4	2
family	151341	Polyomaviridae	1	4	0
family	2805586	Lawsonellaceae	18	21	17
family	2805590	Ornithinimicrobiaceae	216	279	294
family	2805591	Tropherymataceae	0	22	11
family	118883	Sulfolobaceae	1087	1672	1381
family	118882	Brucellaceae	315	648	742
family	118968	Coxiellaceae	275	237	278
family	53434	Halobacteroidaceae	60	76	89
family	119045	Methylobacteriaceae	4159	4162	3830
family	119060	Burkholderiaceae	12136	12775	13729
family	1692041	Acidiferrobacteraceae	987	1163	1221
family	1331736	Ruaniaceae	262	310	276
family	1331809	Kordiimonadaceae	20	65	33
family	742031	Salinisphaeraceae	3	13	21
family	2904715	Desulfosudaceae	8	11	9
family	1921783	Kiritimatiellaceae	6	3	8
family	2184034	Autolykiviridae	0	0	1
family	2937909	Desulfitobacteriaceae	465	720	607
family	2937910	Desulfotomaculaceae	143	238	210
family	2937911	Thermincolaceae	5	55	12
family	119859	Tolypothrichaceae	31	61	75
family	414877	Catenulisporaceae	29	25	41
family	316606	Segniliparaceae	17	11	2
family	251095	Nanoviridae	9	13	13
family	1955043	Gloeomargaritaceae	134	111	150
family	415002	Puniceicoccaceae	16	24	21
family	742845	Malasseziaceae	2411	2291	2049
family	2807496	Natranaerofabaceae	39	77	62
family	2545690	Candidatus Methanoliparaceae	12	11	27
family	1890428	Merismopediaceae	11	38	35
family	1890429	Acaryochloridaceae	144	146	118
family	1890431	Chamaesiphonaceae	73	103	115
family	1890426	Synechococcaceae	6082	14044	8296
family	1890422	Gloeobacteraceae	301	362	377
family	1890449	Microcystaceae	210	307	287
family	1890450	Aphanothecaceae	839	1556	1224
family	1890436	Pseudanabaenaceae	135	164	152
family	1890438	Leptolyngbyaceae	785	1280	1186
family	186534	Caulimoviridae	3	15	16
family	1890464	Chroococcaceae	393	682	457
family	1890500	Hyellaceae	294	316	337
family	1890498	Dermocarpellaceae	787	1506	1003
family	1890528	Chroococcidiopsidaceae	276	363	213
family	1202464	Dehalococcoidaceae	443	641	414
family	88404	Methanocorpusculaceae	85	114	109
family	186803	Lachnospiraceae	2603	4502	3837
family	186806	Eubacteriaceae	358	646	466
family	186807	Peptococcaceae	1086	1678	1487
family	186804	Peptostreptococcaceae	1648	2499	1880
family	186814	Thermoanaerobacteraceae	640	784	799
family	186818	Planococcaceae	3822	7715	5697
family	186817	Bacillaceae	24385	37113	35468
family	186822	Paenibacillaceae	7811	9718	10910
family	186823	Alicyclobacillaceae	184	336	223
family	1333713	Schleiferiaceae	30	68	46
family	186820	Listeriaceae	553	768	663
family	186821	Sporolactobacillaceae	11	26	10
family	186827	Aerococcaceae	90	273	95
family	186824	Thermoactinomycetaceae	158	531	271
family	186828	Carnobacteriaceae	1479	2603	1901
family	219687	Gemmatimonadaceae	51	111	79
family	2448023	Ilumatobacteraceae	8	2	1
family	580372	Mariprofundaceae	1250	2705	1597
family	1334117	Melioribacteraceae	6	12	8
family	2907186	Tichowtungiaceae	7	5	4
family	2808923	Fluviibacteraceae	2	2	0
family	2808963	Arcobacteraceae	2750	4401	3344
family	449719	Granulosicoccaceae	147	220	230
family	449732	Litoricolaceae	1	7	2
family	2022639	Solinviviridae	0	0	2
family	89373	Cytophagaceae	1807	4180	2887
family	89374	Saprospiraceae	30	30	3
family	908622	Euzebyaceae	7	28	7
family	2842329	Schitoviridae	26	31	27
family	2842328	Salasmaviridae	1	1	0
family	2842333	Zobellviridae	0	0	1
family	2842320	Guelinviridae	0	1	0
family	2842327	Rountreeviridae	8	5	3
family	2023203	Pithoviridae	46	86	76
family	548682	Alloherpesviridae	8	21	10
family	548685	Malacoherpesviridae	4	6	6
family	1892252	Microcoleaceae	163	354	215
family	1892254	Oscillatoriaceae	293	579	410
family	1892255	Gomontiellaceae	15	15	15
family	1892251	Coleofasciculaceae	275	266	272
family	1892263	Hapalosiphonaceae	189	453	334
family	1892259	Aphanizomenonaceae	502	673	617
family	90142	Ferroplasmaceae	16	26	36
family	1499392	Chromobacteriaceae	869	1256	1065
family	188711	Thermodesulfobacteriaceae	174	222	255
family	188709	Thermotogaceae	360	459	446
family	188786	Thermaceae	286	447	521
family	2810281	Turicibacteraceae	55	103	54
family	1663426	Fimbriimonadaceae	12	13	7
family	90627	Gallionellaceae	43	62	40
family	2843199	Miltoncostaeaceae	32	48	49
family	909930	Acidaminococcaceae	38	44	41
family	2843305	Phreatobacteraceae	628	616	707
family	2843308	Pleomorphomonadaceae	6	38	27
family	90964	Staphylococcaceae	5311	6885	58795
family	549779	Mimiviridae	198	302	160
family	320583	Conexibacteraceae	201	886	162
family	2483367	Sedimentisphaeraceae	13	19	6
family	189770	Chrysiogenaceae	1	1	1
family	189779	Nitrospiraceae	125	130	115
family	189777	Thermomicrobiaceae	1	4	4
family	255475	Aurantimonadaceae	300	409	285
family	255474	Parvularculaceae	72	156	164
family	255472	Caldisphaeraceae	12	22	30
family	2024974	Silvanigrellaceae	168	274	202
family	255527	Saccharospirillaceae	122	289	203
family	255526	Halothiobacillaceae	14	14	8
family	2811504	Thermodesulfovibrionaceae	17	12	11
family	2811505	Dissulfurispiraceae	34	34	14
family	485255	Natranaerobiaceae	15	15	18
family	2844601	Stellaceae	81	192	192
family	1042322	Demequinaceae	1	13	4
family	681950	Glomerellaceae	5959	12777	7792
family	2058185	Dictyosteliaceae	4089	7506	5490
family	2942964	Intestiviridae	0	4	0
family	2942965	Steigviridae	3	2	0
family	2942966	Suoliviridae	0	1	0
family	2943001	Casjensviridae	1	5	1
family	2812006	Bruguierivoracaceae	710	1616	1220
family	2812024	Syntrophotaleaceae	9	22	25
family	1501348	Amoebophilaceae	54	26	60
family	157897	Rudiviridae	7	17	8
family	1763524	Isosphaeraceae	509	764	488
family	2844866	Thalassospiraceae	108	287	214
family	2844864	Thalassobaculaceae	60	79	78
family	2517203	Candidatus Methanomethylophilaceae	2283	3801	2767
family	2844881	Zymomonadaceae	68	499	685
family	125316	Beutenbergiaceae	167	178	222
family	944644	Marseilleviridae	74	90	94
family	92713	Parachlamydiaceae	36	92	65
family	92712	Simkaniaceae	62	54	74
family	92714	Waddliaceae	37	33	46
family	649777	Synergistaceae	405	510	460
family	191033	Oleiphilaceae	10	9	9
family	453228	Desulfarculaceae	0	5	3
family	2845253	Treponemataceae <Treponemataceae>	931	1286	1132
family	224027	Hydrogenothermaceae	12	29	36
family	191394	Deferribacteraceae	48	100	54
family	191412	Chlorobiaceae	324	459	496
family	1993640	Tolecusatellitidae	0	0	1
family	93133	Mycosphaerellaceae	17893	21814	15834
family	2813035	Parvibaculaceae	888	862	1962
family	224372	Alcanivoracaceae	75	141	134
family	224379	Hahellaceae	59	60	82
family	224467	Nautiliaceae	149	205	176
family	224464	Kofleriaceae	42	37	43
family	27994	Theileriidae	1979	3219	2350
family	2682227	Tepidiformaceae	0	4	4
family	28056	Micromonosporaceae	1642	2721	2244
family	1240483	Orbaceae	316	620	365
family	28256	Halomonadaceae	182261	273668	232071
family	225058	Acidithiobacillaceae	23	47	20
family	28568	Trichocomaceae	3477	4743	4751
family	2945020	Mucispirillaceae	13	104	72
family	2945021	Calditerrivibrionaceae	29	59	75
family	2945022	Flexistipitaceae	10	14	5
family	2813951	Terasakiellaceae	5	9	6
family	2945019	Geovibrionaceae	219	508	300
family	1077264	Chthonomonadaceae	5	2	7
family	2715733	Candidatus Chazhemtobacteraceae	2	1	6
family	2748673	Zhaonellaceae	7	16	6
family	28983	Sclerotiniaceae	10561	19839	13766
family	29202	Thalassiosiraceae	4684	6219	5579
family	2093822	Candidatus Nanosynbacteraceae	12	7	12
family	1962854	Calditrichaceae	141	181	138
family	1962910	Bryobacteraceae	1	16	35
family	1471398	Prolixibacteraceae	180	397	219
family	2847776	Atribacteraceae	19	26	13
family	2946156	Assiduviridae	0	0	2
family	2946175	Zierdtviridae	2	0	0
family	2946168	Pervagoviridae	0	0	2
family	2946170	Straboviridae	141	112	150
family	2946166	Pachyviridae	5	27	17
family	2946160	Kyanoviridae	15	20	15
family	717964	Methylacidiphilaceae	201	259	476
family	2946196	Polydnaviriformidae	466	456	536
family	2946194	Yadokariviridae	0	2	0
family	1963268	Haloarculaceae	1152	1151	1281
family	1963271	Halorubraceae	3876	6052	4188
family	1963270	Halococcaceae	3	32	14
family	324901	Marnaviridae	0	0	2
family	423358	Bicaudaviridae	3	0	1
family	2946505	Microvenatoraceae	16	16	24
family	1570339	Peptoniphilaceae	580	1073	814
family	292628	Anaerolineaceae	66	96	60
family	292630	Hydrogenimonaceae	22	21	22
family	292638	Globuloviridae	0	2	4
family	128827	Erysipelotrichaceae	1708	2892	2475
family	2881384	Thermostichaceae	6	15	4
family	2881378	Thermosynechococcaceae	335	522	721
family	685949	Fervidicoccaceae	3	8	5
family	2815910	Geminocystaceae	61	72	54
family	2881426	Prochlorococcaceae	735	952	830
family	227387	Thermodesulfobiaceae	45	64	92
family	2848916	Thermohalobacteraceae	34	43	46
family	194924	Desulfovibrionaceae	695	1107	1015
family	654128	Marasmiaceae	3194	5191	4959
family	2685818	Amorphaceae	6	14	7
family	31953	Bifidobacteriaceae	515	781	646
family	31957	Propionibacteriaceae	4478	3662	3987
family	31977	Veillonellaceae	244	337	270
family	31979	Clostridiaceae	13010	19870	16548
family	687329	Anelloviridae	6	10	12
family	31984	Heliobacteriaceae	7	30	22
family	31989	Rhodobacteraceae	2575	4756	4366
family	31993	Methylocystaceae	753	942	795
family	32011	Methylophilaceae	311	507	431
family	32033	Xanthomonadaceae	3318	3964	5366
family	64898	Aquificaceae	145	612	686
family	196117	Methanocaldococcaceae	1810	4915	2804
family	589343	Geminigeraceae	27	95	62
family	196137	Methanospirillaceae	133	192	177
family	589351	Hemiselmidaceae	50	78	70
family	32594	Babesiidae	1642	2239	2216
family	622451	Actinopolysporaceae	3	11	5
family	655351	Cohaesibacteraceae	16	48	49
genus	131079	Limnobacter	29	6	16
genus	6	Azorhizobium	10	27	17
genus	10	Cellvibrio	543	1113	1086
genus	13	Dictyoglomus	28	25	42
genus	65551	Meiothermus	94	194	297
genus	16	Methylophilus	17	89	39
genus	18	Pelobacter	5	2	0
genus	20	Phenylobacterium	103	70	72
genus	22	Shewanella	2282	4478	2851
genus	32	Myxococcus	352	364	447
genus	40	Stigmatella	144	269	224
genus	42	Cystobacter	262	387	392
genus	44	Melittangium	29	61	70
genus	47	Archangium	258	232	236
genus	50	Chondromyces	152	127	137
genus	55	Polyangium	18	43	11
genus	59	Vitreoscilla	63	64	75
genus	68	Lysobacter	591	784	764
genus	71	Simonsiella	1	7	10
genus	75	Caulobacter	213	393	307
genus	622681	Candidatus Planktophila	142	244	150
genus	458839	Actinotalea	6	16	4
genus	81	Hyphomicrobium	377	959	1000
genus	85	Hyphomonas	227	533	271
genus	88	Leptothrix <b-proteobacteria>	1592	1983	2245
genus	93	Stella	81	192	192
genus	96	Gallionella	0	6	2
genus	98402	Drechmeria	1809	14166	2192
genus	99	Ancylobacter	49	64	38
genus	105	Runella	166	201	219
genus	107	Spirosoma	1035	1732	1964
genus	113	Gemmata	44	77	81
genus	2490452	Serpentinimonas	58	130	75
genus	118	Planctomyces	45	78	80
genus	123	Pirellula	56	60	59
genus	127	Isosphaera	62	72	27
genus	133	Methylocystis	629	696	574
genus	138	Borrelia	270	547	384
genus	98443	Richelia	197	210	186
genus	146	Spirochaeta	66	49	65
genus	157	Treponema	927	1269	1123
genus	1048757	Candidatus Moranella	103	23882	66
genus	171	Leptospira	1566	2392	1957
genus	179	Leptospirillum	2	9	4
genus	187	Aquaspirillum	2	6	7
genus	191	Azospirillum	182	947	357
genus	194	Campylobacter	1877	3234	2523
genus	2785518	Radiobacillus	53	108	90
genus	209	Helicobacter	805	1221	1053
genus	1573059	Sabulilitoribacter	283	485	356
genus	222	Achromobacter	1463	1496	1442
genus	226	Alteromonas	501	803	708
genus	1769726	Niveibacterium	2137	4894	2803
genus	234	Brucella	298	583	702
genus	237	Flavobacterium	5023	7031	6468
genus	1769718	Athalassotoga	11	24	22
genus	1769710	Sellimonas	8	20	18
genus	33024	Phascolarctobacterium	17	38	35
genus	262406	Thermobaculum	2	12	2
genus	262	Francisella	1336	2259	1861
genus	265	Paracoccus <a-proteobacteria>	711	797	1070
genus	270	Thermus	185	240	217
genus	1081630	Candidatus Schneideria	22	46	22
genus	33042	Coprococcus	29	70	48
genus	279	Xanthobacter	43	131	73
genus	1769729	Hathewaya	49	115	91
genus	283	Comamonas	772	1965	1496
genus	286	Pseudomonas	27959	16440	19600
genus	1278221	Auraticoccus	6	14	10
genus	33055	Candidatus Kinetoplastibacterium	94	212	197
genus	1769732	Dissulfurimicrobium	8	6	3
genus	33057	Thauera	153	466	215
genus	33071	Gloeobacter	294	342	367
genus	33073	Zymobacter	8395	90	3240
genus	338	Xanthomonas	844	1133	1758
genus	352	Azotobacter	36	66	51
genus	357	Agrobacterium	806	1356	1613
genus	374	Bradyrhizobium	6476	7501	7534
genus	2916693	Desulforamulus	438	718	613
genus	379	Rhizobium	2838	6157	15076
genus	2654634	Candidatus Hydrogenosomobacter	3	1	2
genus	2818469	Fuscovulum	263	511	268
genus	33170	Eremothecium	8022	11270	8822
genus	404	Methylobacillus	21	16	11
genus	407	Methylobacterium	3244	3130	2867
genus	413	Methylococcus	33	162	282
genus	416	Methylomonas	988	1394	1191
genus	425	Methylosinus	117	161	160
genus	33196	Botrytis	10561	19839	13766
genus	429	Methylobacter	165	265	197
genus	434	Acetobacter	2088	9569	14961
genus	441	Gluconobacter	744	3613	3966
genus	393661	Congregibacter	52	78	74
genus	445	Legionella	2928	3969	3993
genus	461	Fluoribacter	20	59	11
genus	465	Tatlockia	375	292	252
genus	469	Acinetobacter	6658	8730	8835
genus	475	Moraxella	1120	881	1226
genus	983507	Ponticoccus <a-proteobacteria>	5	4	1
genus	482	Neisseria	992	1312	1435
genus	497	Psychrobacter	735	1124	827
genus	499	Thermomicrobium	1	4	4
genus	507	Alcaligenes	51	234	161
genus	517	Bordetella	379	695	625
genus	1573407	Paradevosia	1	25	12
genus	522	Acidiphilium	31	274	187
genus	532	Beijerinckia	35	52	46
genus	535	Chromobacterium	251	400	301
genus	538	Eikenella	4	6	23
genus	541	Zymomonas	68	499	685
genus	544	Citrobacter	1136	2491	1484
genus	393764	Candidatus Endoriftia	16	16	16
genus	547	Enterobacter	1273	9530	1565
genus	551	Erwinia	625	4864	730
genus	1868332	Neomicrococcus	4	6	3
genus	561	Escherichia	1341	14623	1151
genus	568	Hafnia	251	418	364
genus	570	Klebsiella	3121	37157	4480
genus	754249	Luteimicrobium	6	19	10
genus	579	Kluyvera	123	182	72
genus	581	Morganella <enterobacteria>	286	3933	186
genus	583	Proteus <enterobacteria>	867	2502	1118
genus	586	Providencia	1382	3473	1795
genus	590	Salmonella	1372	9217	1301
genus	164450	Vulcanisaeta	16	34	41
genus	613	Serratia	1880	45395	1749
genus	620	Shigella	33	353	25
genus	626	Xenorhabdus	499	2780	601
genus	629	Yersinia <enterobacteria>	2615	4558	3158
genus	635	Edwardsiella <enterobacteria>	97	2717	37
genus	637	Arsenophonus	362	997	508
genus	642	Aeromonas	2208	3447	2691
genus	1573534	Faecalitalea	5	14	12
genus	657	Photobacterium	277	440	257
genus	662	Vibrio	9280	13204	12661
genus	361106	Desulfoglaeba	101	46	94
genus	623276	Maritalea	4	135	147
genus	295595	Candidatus Hepatoplasma	5	7	2
genus	702	Plesiomonas	347	610	485
genus	2884243	Musicola	66	85	106
genus	713	Actinobacillus	89	316	111
genus	724	Haemophilus	424	738	513
genus	361177	Altererythrobacter	134	98	111
genus	745	Pasteurella	619	815	825
genus	1802983	Candidatus Fokinia	6	3	4
genus	768	Anaplasma	422	716	601
genus	773	Bartonella	1245	3704	1743
genus	776	Coxiella <g-proteobacteria>	30	48	30
genus	459532	Terribacillus	30	188	111
genus	780	Rickettsia	1164	2681	1889
genus	801	Symbiopectobacterium	4	26	6
genus	810	Chlamydia	511	609	643
genus	816	Bacteroides	3632	6092	4255
genus	830	Butyrivibrio	20	61	33
genus	832	Fibrobacter	29	45	22
genus	836	Porphyromonas	157	194	163
genus	838	Prevotella	1575	2631	2398
genus	841	Roseburia	163	246	241
genus	843	Wolinella	45	65	84
genus	846	Oxalobacter	23	13	18
genus	848	Fusobacterium	1504	2302	1998
genus	2950010	Salidesulfovibrio	61	202	121
genus	862	Syntrophomonas	6	6	2
genus	864	Pectinatus	14	24	19
genus	869	Dichelobacter	2	7	0
genus	872	Desulfovibrio	70	102	107
genus	890	Desulfuromonas	64	143	92
genus	893	Desulfobulbus	37	58	92
genus	896	Desulfococcus	1	9	5
genus	898	Desulfomicrobium	20	42	41
genus	904	Acidaminococcus	20	6	6
genus	906	Megasphaera	21	24	28
genus	911	Nitrobacter	13	37	77
genus	914	Nitrosomonas	62	197	152
genus	919	Thiobacillus	5	3	3
genus	933	Thiomicrospira	17	67	47
genus	939	Hydrogenobacter	4	10	2
genus	943	Ehrlichia	313	391	317
genus	953	Wolbachia	450747	284549	476159
genus	958	Bdellovibrio	123	210	166
genus	963	Herbaspirillum	157	142	145
genus	558016	Alphabaculovirus	99	151	86
genus	558017	Betabaculovirus	1839	3307	2772
genus	970	Selenomonas	58	96	106
genus	558018	Gammabaculovirus	4	0	1
genus	558019	Deltabaculovirus	0	1	1
genus	230355	Methanolacinia	0	7	2
genus	978	Cytophaga	115	78	131
genus	1007	Saprospira	30	30	3
genus	1013	Weeksella	22	26	21
genus	1016	Capnocytophaga	2409	14323	3426
genus	1021	Beggiatoa	26	45	47
genus	1030	Thiothrix	362	472	413
genus	1033	Afipia	50	30	41
genus	459786	Oscillibacter	12	5	7
genus	1041	Erythrobacter	409	639	765
genus	1051	Ectothiorhodospira	4	17	16
genus	1056	Thiocapsa	13	11	16
genus	1060	Rhodobacter	24	94	76
genus	1068	Rhodomicrobium	7	29	32
genus	1073	Rhodopseudomonas	437	551	675
genus	1081	Rhodospirillum	33	83	43
genus	1344552	Noviherbaspirillum	56	25	43
genus	1091	Chlorobium	140	147	193
genus	1099	Pelodictyon	22	45	42
genus	1101	Prosthecochloris	153	235	212
genus	33870	Coriobacterium	2	9	1
genus	1107	Chloroflexus	133	97	122
genus	33877	Agromyces	209	325	314
genus	1111	Porphyrobacter	13509	5004	8061
genus	33882	Microbacterium	1206	1416	1179
genus	230494	Reinekea	4	119	13
genus	33886	Rathayibacter	417	421	433
genus	1125	Microcystis	210	307	287
genus	885864	Jeongeupia	12	16	13
genus	1129	Synechococcus	6078	14039	8296
genus	1508451	Polymorphobacter	11	18	2
genus	1142	Synechocystis	11	38	35
genus	1152	Pseudanabaena	135	164	152
genus	33926	Candidatus Phytoplasma	76	225	294
genus	1158	Oscillatoria	161	365	219
genus	1163	Anabaena	20	41	41
genus	99479	Tetrasphaera	1	5	1
genus	1177	Nostoc	1549	1949	1473
genus	33951	Acetobacterium	51	73	60
genus	1186	Calothrix	1968	2917	2463
genus	1190	Fischerella	189	453	334
genus	1198	Phormidium	72	103	101
genus	33969	Melissococcus	19	56	22
genus	1203	Scytonema	46	105	81
genus	33973	Acidobacterium	28	49	41
genus	33981	Kineococcus	21	19	33
genus	33986	Exiguobacterium	269	429	312
genus	1218	Prochlorococcus	583	809	698
genus	33993	Neorickettsia	31	13	35
genus	1227	Nitrosococcus	54	66	77
genus	1234	Nitrospira <genus>	123	121	111
genus	263377	Salipiger	10	97	76
genus	1237	Piscirickettsia	172	191	194
genus	34008	Rhodovulum	131	310	336
genus	1243	Leuconostoc	344	533	460
genus	2884814	Pseudoprevotella	96	229	303
genus	34019	Liberibacter	53	59	59
genus	1253	Pediococcus	93	273	170
genus	1263	Ruminococcus	101	192	138
genus	1266	Sarcina	120	161	111
genus	34037	Rahnella	163	1046	437
genus	1269	Micrococcus	55	65	75
genus	1279	Staphylococcus	4392	5234	57206
genus	230666	Chitinibacter	102	134	150
genus	1298	Deinococcus	1242	2079	1793
genus	1148163	Paralcaligenes	2	15	8
genus	34067	Cycloclasticus	63	79	73
genus	197911	Alphainfluenzavirus	2	0	0
genus	1301	Streptococcus	3678	6157	5008
genus	34072	Variovorax	978	1013	1058
genus	197912	Betainfluenzavirus	0	1	0
genus	34084	Riemerella	53	136	83
genus	1508657	Ruminiclostridium	679	1848	1377
genus	34093	Simkania	62	54	74
genus	34098	Blattabacterium	726	1084	740
genus	34102	Sphaerotilus	10	25	19
genus	34104	Streptobacillus	57	89	88
genus	1350	Enterococcus	4626	4296	4582
genus	1357	Lactococcus	817	1107	1225
genus	1541445	Candidatus Phaeomarinobacter	862	802	1894
genus	263510	Crocosphaera	88	218	138
genus	1372	Planococcus <firmicutes>	2612	6125	4366
genus	1082702	Lonsdalea	21	149	14
genus	1375	Aerococcus	62	225	57
genus	1378	Gemella	679	760	637
genus	1380	Atopobium	16	16	32
genus	2917705	Natranaeroarchaeum	1	3	2
genus	1386	Bacillus <firmicutes>	10750	16481	13237
genus	1705353	Aurantimicrobium	121	211	222
genus	165301	Lentzea	17	113	29
genus	1485	Clostridium	10539	16586	13360
genus	2917830	Leptothermofonsia	43	69	71
genus	1869285	Allofrancisella	87	161	86
genus	1562	Desulfotomaculum	143	238	210
genus	1569	Sporosarcina	739	808	681
genus	1082930	Pelagibacterium	147	234	217
genus	1573	Clavibacter	156	224	200
genus	1578	Lactobacillus	1613	3334	2961
genus	1541670	Methylacidimicrobium	2	9	6
genus	689759	Tremovirus	0	2	1
genus	1637	Listeria	536	756	639
genus	198251	Candidatus Pelagibacter	234	473	369
genus	1645	Renibacterium	168	225	172
genus	1647	Erysipelothrix	792	1127	1218
genus	1649	Kurthia	30	38	29
genus	1654	Actinomyces	1035	3362	4143
genus	1541743	Candidatus Ruthia	33	78	161
genus	1934947	Immundisolibacter	9	8	18
genus	1663	Arthrobacter	1930	2464	2264
genus	2786989	Koleobacter	40	30	35
genus	2066071	Bacterioplanoides	4	13	13
genus	1678	Bifidobacterium	331	538	480
genus	34448	Marasmius	3194	5191	4959
genus	1696	Brevibacterium	257	358	333
genus	1707	Cellulomonas	336	586	549
genus	1716	Corynebacterium	2458	3296	2877
genus	1730	Eubacterium	303	566	390
genus	1740	Thermodesulfobacterium	138	156	192
genus	1743	Propionibacterium	168	213	268
genus	1754	Thermoanaerobacter	79	134	143
genus	460517	Komagataella	3305	6502	4704
genus	1763	Mycobacterium	1424	2406	1761
genus	427753	Humibacter	6	9	8
genus	1443590	Ferriphaselus	6	5	3
genus	1813	Amycolatopsis	2785	1750	4279
genus	1817	Nocardia	912	1200	1169
genus	1827	Rhodococcus <high G+C Gram-positive bacteria>	1787	1566	6895
genus	1835	Saccharopolyspora	201	303	283
genus	1839	Nocardioides	1750	2753	2344
genus	1847	Pseudonocardia	504	618	410
genus	1849	Actinopolyspora	3	11	5
genus	1851	Saccharomonospora	60	175	101
genus	165695	Sphingobium	1083	2196	1614
genus	1854	Frankia	87	139	132
genus	165696	Novosphingobium	497	502	448
genus	165697	Sphingopyxis	451	731	644
genus	1860	Geodermatophilus	10	10	7
genus	1862	Dermatophilus	2	5	1
genus	1865	Actinoplanes	807	1271	1173
genus	1873	Micromonospora	443	670	522
genus	1883	Streptomyces	15420	29725	23162
genus	1509243	Candidatus Nucleicultrix	9	16	20
genus	1738655	Woeseia	1	10	4
genus	1738645	Caproiciproducens	5	8	5
genus	165779	Anaerococcus	121	144	181
genus	427922	Desulfurivibrio	11	17	19
genus	1988	Actinomadura	99	194	105
genus	2000	Streptosporangium	77	183	112
genus	2013	Nocardiopsis	66	130	105
genus	2033601	Thermosulfuriphilus	3	10	16
genus	2019	Thermomonospora	57	166	96
genus	2023	Thermoactinomyces	13	20	14
genus	1902583	Candidatus Desulfofervidus	106	102	75
genus	2029	Kibdelosporangium	58	49	64
genus	2951107	Leadbettera	16	21	37
genus	2951106	Gracilinema	6	5	11
genus	2034	Curtobacterium	1626	969	294
genus	67572	Psychromonas	181	151	156
genus	67575	Rheinheimera	1538	860	2074
genus	2038	Tropheryma	0	22	11
genus	2040	Aeromicrobium	183	655	569
genus	2044	Pimelobacter	16	37	15
genus	2050	Mobiluncus	1	3	2
genus	2053	Gordonia <high G+C Gram-positive bacteria>	609	859	773
genus	2056	Sphaerobacter	3	9	4
genus	2060	Tsukamurella	475	481	576
genus	2063	Kitasatospora	56	137	75
genus	2071	Saccharothrix	110	237	156
genus	231454	Dyella	17	46	30
genus	2077	Sporolactobacillus	11	26	10
genus	1706033	Sediminicoccus	2577	5814	11875
genus	2093	Mycoplasma	788	1376	2106
genus	1706036	Gemmatirosa	6	24	8
genus	395331	Methanoregula	11	17	18
genus	133193	Alkalilimnicola	5	13	2
genus	559173	Fructobacillus	1	6	0
genus	2129	Ureaplasma	74	164	137
genus	2132	Spiroplasma	829	1748	20658
genus	1443919	Tabrizicola	6	13	21
genus	2147	Acholeplasma	60	126	114
genus	1607807	Candidatus Methanoplasma	2	0	4
genus	2885697	Gephyromycinifex	1	37	48
genus	2160	Methanobacterium	477	619	464
genus	2172	Methanobrevibacter	391	846	668
genus	2175	Methanohalophilus	13	14	32
genus	2179	Methanothermus	340	1249	497
genus	329857	Cohnella	121	175	190
genus	2184	Methanococcus	453	512	468
genus	2192	Methanocorpusculum	85	114	109
genus	2202	Methanospirillum	133	192	177
genus	2207	Methanosarcina	788	1382	1036
genus	67753	Crinivirus	0	1	0
genus	2220	Methanolobus	119	178	70
genus	2222	Methanothrix	16	18	11
genus	2225	Methanococcoides	115	132	143
genus	2233	Archaeoglobus	36	116	80
genus	2237	Haloarcula	14	24	22
genus	2239	Halobacterium	64	33	37
genus	2249	Halococcus	3	32	14
genus	2251	Haloferax	670	1784	777
genus	2256	Natronobacterium	0	1	3
genus	2260	Pyrococcus	96	118	141
genus	2263	Thermococcus	563	1067	1039
genus	2268	Thermofilum	273	341	370
genus	2270	Thermoproteus	4	3	5
genus	2273	Desulfurococcus	13	11	11
genus	2276	Pyrobaculum	331	424	462
genus	2279	Staphylothermus	34	40	29
genus	2284	Sulfolobus	288	443	329
genus	2289	Desulfobacter	33	33	17
genus	2299	Desulfosarcina	405	689	722
genus	2302	Thermoplasma	3	26	17
genus	231683	Saccharospirillum	18	27	74
genus	2308	Pyrodictium	6	6	1
genus	2314	Methanoplanus	31	58	38
genus	2316	Methanosphaera	49	85	48
genus	2319	Methanopyrus	6	12	7
genus	2321	Methanohalobium	17	36	25
genus	2330	Halanaerobium	47	104	74
genus	2335	Thermotoga	298	399	381
genus	2349	Haliscomenobacter	1379	1547	2502
genus	2351	Flexistipes	10	14	5
genus	2357	Desulfomonile	14	25	15
genus	35127	Thalassiosira	4684	6219	5579
genus	2370	Xylella	14	20	16
genus	2375	Sporomusa	165	119	203
genus	100715	Chloroherpeton	5	20	42
genus	1804663	Haematospirillum	215	25	84
genus	2420	Thermosipho <thermotogales>	80	122	88
genus	2422	Fervidobacterium	23	56	50
genus	2425	Teredinibacter	333	410	356
genus	2433	Roseobacter	5	44	22
genus	2820509	Aestuarium	4	5	3
genus	461281	Ogataea	612	922	875
genus	264688	Trichormus	7	24	10
genus	2853332	Peteryoungia	10	50	26
genus	2689587	Suicoccus	24	43	30
genus	2689589	Staphylospora	1	5	2
genus	100953	Atadenovirus	2	0	2
genus	2755140	Pseudoleptotrichia	15	39	26
genus	1608298	Thiolapillus	256	163	308
genus	658061	Candidatus Koribacter	15	24	32
genus	2701	Gardnerella	171	232	161
genus	2713	Aquifex	114	527	623
genus	2717	Cardiobacterium	11	12	12
genus	428711	Jonquetella	7	3	1
genus	2723	Hirschia	8	24	13
genus	2733	Symbiobacterium	4	8	3
genus	2735	Verrucomicrobium	97	37	36
genus	2737	Vagococcus	672	1479	1038
genus	2591381	Dysosmobacter	3	10	11
genus	2742	Marinobacter	345	564	383
genus	2745	Halomonas	4649	2001	3656
genus	2747	Carnobacterium	677	1368	998
genus	68287	Mesorhizobium	1234	3421	3812
genus	68288	Cyclobacterium	102	134	132
genus	2755	Brochothrix	17	12	24
genus	2886347	Allocoleopsis	268	247	256
genus	68335	Coprothermobacter	10	4	3
genus	1936111	Fuerstiella	3	5	12
genus	2951993	Alloacidobacterium	1	5	3
genus	2849	Phaeodactylum	4114	4364	5178
genus	1542963	Halapricum	142	153	192
genus	133925	Olsenella	28	52	23
genus	232244	Belliella	9	13	16
genus	101191	Methanomethylovorans	6	7	12
genus	527198	Mariniflexile	18	46	29
genus	1903434	Atlantibacter	69	34	9
genus	2034504	Sulfurivermis	1	13	17
genus	363408	Nonlabens	392	572	486
genus	35753	Dactylosporangium	71	86	82
genus	3030	Cryptomonas	107	69	63
genus	35798	Nitrosospira	64	140	214
genus	35812	Roseococcus	94	169	123
genus	2919364	Novacetimonas	43	382	377
genus	35829	Acetivibrio	135	184	142
genus	986106	Acidiferrobacter	947	1085	1184
genus	166953	Kaistia	9	44	14
genus	1182780	Magnetospira	72	125	107
genus	1870884	Clostridioides	438	557	546
genus	2690159	Anaerohalosphaera	21	51	50
genus	232523	Hylemonella	3	6	9
genus	2690160	Limihaloglobus	4	11	3
genus	2919589	Vaginimicrobium	779	718	1196
genus	2886823	Desulfosediminicola	79	86	88
genus	2919614	Williamsoniiplasma	12	24	38
genus	1084558	Oceanicoccus	5	5	9
genus	36034	Saccharomycodes	1773	2635	1832
genus	2919626	Yangia	4	10	9
genus	1903858	Pseudorhizobium	27	55	60
genus	2854186	Pseudosulfitobacter	99	133	184
genus	2854182	Falsihalocynthiibacter	11	35	22
genus	265488	Rhodopirellula	24	85	35
genus	1805626	Pithovirus	2	4	9
genus	232799	Iflavirus	1	0	0
genus	265570	Sulfurovum	199	535	541
genus	134550	Candidatus Xiphinematobacter	8	7	4
genus	167375	Cyanobium	23	19	25
genus	626119	Ruania	254	301	273
genus	1052105	Purpureocillium	3314	12017	3840
genus	396811	Fulvivirga	97	181	136
genus	1543705	Nitrospirillum	11	36	26
genus	1543704	Niveispirillum	11	13	5
genus	2100741	Oleiharenicola	33	32	67
genus	2100760	Saccharolobus	141	251	197
genus	2100764	Mixta	71	546	56
genus	1379908	Rufibacter	456	637	598
genus	2952773	Formicincola	126	503	570
genus	233099	Ectothiorhodosinus	7	6	22
genus	2035349	Oceanispirochaeta	129	148	182
genus	1445504	Gynuella	100	143	116
genus	134813	Natronorubrum	284	540	463
genus	167639	Ilyobacter	19	40	38
genus	102106	Collinsella	38	28	99
genus	200414	Caldisphaera	12	22	30
genus	102115	Stanieria	787	1506	1003
genus	233191	Caldilinea	1	7	1
genus	1904377	Acuticoccus	6	14	7
genus	233189	Anaerolinea	3	2	4
genus	1249016	Otariodibacter	145	208	197
genus	265976	Serinicoccus	17	53	50
genus	364316	Verminephrobacter	158	378	174
genus	102231	Gloeocapsa	8	13	10
genus	102234	Cyanobacterium	61	72	54
genus	69474	Orientia	102	117	92
genus	2789201	Candidatus Velamenicoccus	13	19	28
genus	364409	Granulibacter	36	749	758
genus	36739	Dermabacter	6	12	14
genus	1609627	Hydrogenibacillus	3	5	3
genus	1773450	Anseongella	6	4	3
genus	2822114	Chlamydiifrater	79	110	118
genus	69578	Cryobacterium	186	288	228
genus	2920444	Mangrovibacillus	10	8	13
genus	2723776	Lichenihabitans	28	31	31
genus	36853	Desulfitobacterium	200	252	212
genus	2920401	Natronosporangium	73	100	80
genus	36862	Ideonella	10	13	9
genus	1970191	Salinivirga	68	114	102
genus	69655	Sulfurisphaera	150	215	174
genus	2035712	Guyparkeria	4	32	5
genus	2560102	Bifseptvirus	1	0	0
genus	2560100	Betachrysovirus	0	3	0
genus	2560110	Caligrhavirus	0	1	1
genus	2560117	Cinunavirus	8	11	19
genus	2560115	Chunghsingvirus	0	1	0
genus	2560127	Emalynvirus	0	1	0
genus	2560124	Efquatrovirus	3	9	12
genus	2560087	Alphachrysovirus	1	0	0
genus	2560086	Alcyoneusvirus	2	6	3
genus	2560094	Asteriusvirus	4	9	7
genus	2560092	Aphroditevirus	0	1	0
genus	2035811	Pseudodesulfovibrio	338	479	519
genus	2560089	Alphaovalivirus	0	1	0
genus	2560167	Lilyvirus	0	1	0
genus	2560160	Kochikohdavirus	68	91	56
genus	2560175	Metrivirus	0	1	1
genus	2560176	Mimasvirus	0	3	0
genus	2560133	Flaumdravirus	0	0	1
genus	2560132	Fipvunavirus	0	1	1
genus	1085622	Propioniciclava	10	5	4
genus	2560128	Eneladusvirus	1	5	2
genus	2560151	Iodovirus	31	93	381
genus	2560148	Iapetusvirus	4	7	1
genus	2560145	Hanrivervirus	2	0	0
genus	2560156	Jesfedecavirus	0	0	2
genus	2560230	Sogarnavirus	0	0	1
genus	2560229	Shilevirus	0	0	1
genus	2560228	Shalavirus	0	1	0
genus	200903	Paraliobacillus	16	50	38
genus	1511635	Aquisphaera	119	172	157
genus	2560238	Tidunavirus	0	1	0
genus	2560237	Thornevirus	8	10	4
genus	2560235	Tabernariusvirus	0	0	1
genus	2560232	Striavirus	0	0	1
genus	2560244	Tulanevirus	1	0	1
genus	2560199	Paraavulavirus	1	1	2
genus	2560196	Orthotospovirus	28	21	10
genus	2560195	Orthorubulavirus	0	0	1
genus	2560194	Orthoavulavirus	0	1	0
genus	2560207	Polybotosvirus	1	0	0
genus	2560204	Plaisancevirus	50	49	75
genus	2560200	Pararubulavirus	0	0	1
genus	1511649	Mongoliitalea	271	188	276
genus	1511648	Defluviitoga	19	9	19
genus	299261	Tateyamaria	2	8	24
genus	2560220	Samistivirus	1	2	0
genus	2560216	Risingsunvirus	2	0	0
genus	2822410	Methylotuvimicrobium	7	8	5
genus	2036021	Agarilytica	155	2161	217
genus	332102	Fluviicola	11	25	10
genus	69965	Macrococcus	576	1047	812
genus	2691417	Lacipirellula	29	46	28
genus	692606	Cyprinivirus	6	17	10
genus	692605	Batrachovirus	2	4	0
genus	332157	Larkinella	7	12	7
genus	201096	Alicycliphilus	31	21	8
genus	1511811	Gammapartitivirus	0	2	0
genus	135575	Idiomarina	18	117	87
genus	1511809	Betapartitivirus	0	2	0
genus	561555	Zhouia	1171	876	1158
genus	1511859	Alphaturrivirus	0	1	0
genus	2789775	Actinomarinicola	7	16	27
genus	1511854	Betanudivirus	4	7	4
genus	1511853	Alphanudivirus	2	8	11
genus	1511888	Copiparvovirus	2	0	0
genus	332246	Halalkalicoccus	5	4	3
genus	2003394	Alphaendornavirus	0	2	0
genus	332248	Truepera	14	36	38
genus	168470	Laribacter	93	111	109
genus	1937972	Bernardetia	71	75	81
genus	299566	Adhaeribacter	888	1391	1252
genus	397864	Barnesiella	5	2	4
genus	2953757	Candidatus Chromulinivorax	4	18	10
genus	299568	Uruburuella	133	171	152
genus	1184396	Mesotoga	289	443	361
genus	2953860	Candidatus Arcticimaribacter	23	47	41
genus	168657	Hydrogenobaculum	25	65	49
genus	1905344	Ruthenibacterium	11	13	9
genus	398041	Flavisolibacter	201	188	233
genus	168694	Salinispora	2	13	2
genus	70411	Frateuria	11	29	34
genus	1381133	Candidatus Profftella	92690	157240	140932
genus	4895	Schizosaccharomyces	2451	6120	3647
genus	365348	Pelosinus	365	598	524
genus	4910	Kluyveromyces	5323	11272	7325
genus	4919	Pichia	2361	2437	2756
genus	4930	Saccharomyces	7281	10380	8269
genus	1676125	Thermogutta	2	6	4
genus	1184606	Austwickia	0	7	8
genus	4948	Torulaspora	1011	1112	1265
genus	4951	Yarrowia	10448	12243	11747
genus	693074	Caldisericum	103	121	106
genus	4953	Zygosaccharomyces	1173	1940	1456
genus	4958	Debaryomyces	1490	1844	1815
genus	168808	Sneathia	7	50	36
genus	1676142	Wenzhouxiangella	128	158	183
genus	496496	Viridibacillus	45	84	76
genus	1938335	Sulfuritortus	107	106	190
genus	1348508	Roseimicrobium	77	93	164
genus	1348505	Polycladomyces	52	56	38
genus	1217416	Halioglobus	7	17	19
genus	2593687	Aquella	17	54	29
genus	5052	Aspergillus	15235	24311	17984
genus	5073	Penicillium	858	1372	910
genus	168934	Thalassospira	36	162	107
genus	5094	Talaromyces	3477	4743	4751
genus	5140	Neurospora	24731	4064	2077
genus	1348611	Vallitalea	66	106	67
genus	37914	Dietzia	172	178	229
genus	2888809	Novisyntrophococcus	36	64	46
genus	5206	Cryptococcus <basidiomycete fungi>	2083	2179	2494
genus	2856051	Candidatus Nanohalobium	3	4	1
genus	169055	Nordella	51	175	359
genus	2888818	Pengzhenrongella	21	24	5
genus	2823232	Allosphingosinicella	1	18	24
genus	70774	Hydrogenophilus	157	209	291
genus	2888879	Nanchangia	0	3	2
genus	332951	Halovivax	18	33	48
genus	267408	Arsenicicoccus	15	39	16
genus	5269	Ustilago	1410	1943	1841
genus	169133	Citricoccus	7	4	5
genus	5296	Puccinia	7547	12703	9043
genus	300275	Lachancea	3669	7033	4446
genus	2692382	Gudongella	7	37	13
genus	1348911	Coprobacter	19	62	18
genus	5455	Colletotrichum	5959	12777	7792
genus	5475	Candida	6736	9752	7805
genus	2692417	Ktedonosporobacter	14	12	17
genus	1676651	Limnochorda	37	15	35
genus	5506	Fusarium	17859	45585	21029
genus	1643951	Pseudothermotoga	61	60	64
genus	529881	Aquiluna	9	17	13
genus	529883	Rhodoluna	47	71	37
genus	2233801	Ahniella	38	32	48
genus	1644057	Salinigranum	3350	5398	3614
genus	1054211	Sulfuritalea	1	6	5
genus	5658	Leishmania <genus>	4029	5462	6030
genus	5690	Trypanosoma	1310	1864	1798
genus	71245	Kazachstania	3070	4330	3762
genus	267849	Nitrincola	11	13	8
genus	2856573	Infirmifilum	1	2	4
genus	38501	Blastococcus	126	168	143
genus	5740	Giardia <diplomonads>	72	85	104
genus	2791001	Malacoplasma	80	149	998
genus	5782	Dictyostelium	4089	7506	5490
genus	2004661	Hyphobacterium	14	51	41
genus	5806	Cryptosporidium	2351	3796	3073
genus	5810	Toxoplasma	4710	6117	5704
genus	5820	Plasmodium <Plasmodium>	17468	26221	20001
genus	267986	Owenweeksia	8	25	12
genus	1677050	Novibacillus	21	308	100
genus	2791118	Oecophyllibacter	33150	49124	159502
genus	693996	Alphacoronavirus	1	5	2
genus	5864	Babesia	1642	2239	2216
genus	5873	Theileria	1979	3219	2350
genus	694002	Betacoronavirus	4	4	0
genus	5884	Paramecium	12	19	17
genus	1513238	Dyokappapapillomavirus	0	1	0
genus	1513234	Cafeteriavirus	2	3	9
genus	104204	Streptomonospora	37	41	35
genus	2004797	Luteitalea	17	41	26
genus	104264	Cellulophaga	513	786	844
genus	104267	Tenacibaculum	442	759	565
genus	1513308	Velarivirus	1	0	1
genus	268175	Chondrocystis	111	158	89
genus	6033	Encephalitozoon	3538	8091	5385
genus	2922426	Phototrophicus	0	9	6
genus	399320	Sphaerochaeta	377	562	536
genus	1513458	Marseillevirus	74	86	94
genus	71655	Brenneria	88	4222	74
genus	71666	Waddlia	37	33	46
genus	2824158	Aquirhabdus	79	132	141
genus	1906661	Candidatus Gullanella	7	34	7
genus	202746	Sulfurimonas	447	732	525
genus	1906660	Candidatus Mikella	1100	160978	35
genus	1906657	Candidatus Doolittlea	2	70	1
genus	1906659	Candidatus Hoaglandella	2	45	1
genus	366614	Haematobacter	7	3	8
genus	1546255	Mumia	26	11	3
genus	235572	Candidatus Portiera	665	928	702
genus	497726	Nitrososphaera	43	34	20
genus	497721	Desulfoluna	32	41	33
genus	1775705	Frigidibacter	11	35	7
genus	2857076	Anthocerotibacter	7	20	10
genus	1742974	Pyruvatibacter	5	7	22
genus	1742992	Paenarthrobacter	11	18	16
genus	1742993	Pseudarthrobacter	233	339	352
genus	1742990	Paeniglutamicibacter	2	4	0
genus	1742989	Glutamicibacter	48	98	80
genus	202907	Collimonas	83	89	109
genus	2529408	Schaalia	60	62	94
genus	202949	Thermanaeromonas	112	118	109
genus	432330	Tumebacillus	41	28	48
genus	2758906	Entomomonas	137	195	141
genus	71950	Psilocybe	1804	1889	2234
genus	1906945	Parageobacillus	194	193	222
genus	334107	Conchiformibius	3	11	12
genus	2758920	Paraconexibacter	14	23	8
genus	104766	Nanovirus	2	4	7
genus	1612157	Pararhodospirillum	150	167	177
genus	2005359	Faecalicatena	23	77	68
genus	235888	Salinibacterium	56	99	71
genus	203135	Halomicrobium	71	137	70
genus	2005386	Arabiibacter	0	10	3
genus	2005380	Mariniblastus	44	70	46
genus	1382832	Telmatocola	4	11	15
genus	203193	Halobiforma	2	5	6
genus	1972682	Almendravirus	5	2	1
genus	1579505	Rubripirellula	18	34	20
genus	1579506	Roseimaritima	54	46	61
genus	72173	Citromicrobium	5	67	34
genus	2005509	Centapoxvirus	1	6	2
genus	1284657	Planktomarina	13	39	23
genus	1874526	Kovacikia	80	93	136
genus	1808977	Candidatus Methylospira	0	16	14
genus	1055323	Aeribacillus	10	14	13
genus	367188	Haladaptatus	278	207	283
genus	170610	Halomicronema	22	11	14
genus	2169532	Agtrevirus	1	1	4
genus	1874621	Panacibacter	107	261	199
genus	1940138	Candidatus Walczuchella	5	7	2
genus	400060	Paludibacterium	227	278	255
genus	498374	Candidatus Nitrosocaldus	31	33	12
genus	367298	Phycicoccus	299	309	332
genus	39643	Sorangium	311	410	420
genus	2169536	Kuttervirus	3	1	0
genus	596707	Sinomonas	135	66	107
genus	1481451	Mosavirus	0	2	0
genus	2169643	Ithacavirus	0	0	1
genus	2169646	Sopolycivirus	29	3	8
genus	2169648	Bevemovirus	2	0	0
genus	2169656	Saundersvirus	2	0	1
genus	2792240	Thiospirochaeta	40	94	77
genus	2169663	Porprismacovirus	11	46	6
genus	2169612	Hawkeyevirus	0	0	1
genus	2169619	Colecusatellite	0	2	2
genus	39730	Rymovirus	0	2	0
genus	2169621	Limdunavirus	0	0	1
genus	2923290	Candidatus Sulfidibacterium	152	624	504
genus	2169623	Erskinevirus	0	5	2
genus	2169622	Unaquatrovirus	1	0	2
genus	2169624	Machinavirus	0	0	1
genus	39743	Asfivirus	35	42	29
genus	39773	Methylomicrobium	34	54	44
genus	2169668	Simiispumavirus	0	1	0
genus	2923352	Mesomycoplasma	255	723	461
genus	138117	Quatrionicoccus	0	6	2
genus	39845	Actinokineospora	61	54	97
genus	2726810	Scandinavium	4	176	8
genus	269260	Nitratifractor	3	15	6
genus	269258	Nitratiruptor	58	84	71
genus	1055688	Sandaracinus	71	105	94
genus	1055692	Chitinolyticbacter	7	7	10
genus	171003	Caloranaerobacter	34	43	46
genus	39948	Dialister	17	24	39
genus	2759736	Lacticaseibacillus	430	538	537
genus	203804	Candidatus Blochmannia	540	1150	536
genus	72763	Tessaracoccus	293	402	477
genus	171163	Halosimplex	18	40	23
genus	498845	Candidatus Korarchaeum	31	72	70
genus	236752	Fastidiosipila	10	14	17
genus	662756	Candidatus Micrarchaeum	2	12	9
genus	466152	Singulisphaera	226	273	208
genus	400634	Lysinibacillus	658	1090	795
genus	1481960	Peptoclostridium	74	64	94
genus	204037	Dickeya	3790	8340	4706
genus	40222	Methylophaga	15	47	21
genus	73029	Dechloromonas	131	142	116
genus	40272	Roseolovirus	4	7	10
genus	40276	Trichovirus	0	1	0
genus	105850	Acidilobus	8	9	4
genus	2661800	Georhizobium	120	123	140
genus	40323	Stenotrophomonas	1046	1044	1485
genus	302485	Phaeobacter	426	567	672
genus	2661818	Saliniradius	9	5	16
genus	171436	Tistrella	37	107	79
genus	1285591	Glossinavirus	1	5	8
genus	1285593	Muscavirus	0	0	1
genus	1285599	Crocodylidpoxvirus	1	0	0
genus	2039240	Anaerotignum	5	9	11
genus	2039236	Saliphagus	7	12	4
genus	204286	Cobetia	28	22	34
genus	990721	Christensenella	7	20	29
genus	2039302	Monoglobus	28	59	45
genus	499228	Tepidanaerobacter	9	8	15
genus	335405	Sphingosinicella	27	33	37
genus	2891294	Nitrogeniibacter	13	23	18
genus	400947	Deefgea	93	149	97
genus	40544	Sutterella	127	35	93
genus	40566	Actinosynnema	13	29	17
genus	1679002	Candidatus Methylopumilus	104	194	150
genus	204447	Skermanella	680	858	990
genus	106146	Pelistega	37	32	46
genus	204456	Gemmobacter	156	397	327
genus	204476	Labrys <a-proteobacteria>	111	197	199
genus	2039639	Candidatus Nanopelagicus	327	724	666
genus	204619	Candidatus Nardonella	9	27	14
genus	171868	Thermovibrio	0	3	1
genus	2858886	Mangrovivirga	32	46	31
genus	2596745	Limnospira	273	315	300
genus	2039723	Thiomicrorhabdus	727	1252	1444
genus	630749	Spongiibacter	214	278	245
genus	1744881	Sulfuricaulis	14	15	13
genus	1843210	Anaerocolumna	79	174	128
genus	335927	Thalassobius	2	24	27
genus	73778	Methylocaldum	31	99	123
genus	401469	Undibacterium	25	53	40
genus	1679449	Pseudooceanicola	2	17	22
genus	106589	Cupriavidus	1459	1983	1914
genus	106591	Ensifer	88	183	120
genus	2760873	Tenuifilum	40	49	47
genus	106633	Thioalkalivibrio	515	352	545
genus	73918	Thermaerobacter	7	32	5
genus	401618	Candidatus Riesia	94	190	101
genus	41201	Ewingella	1	54	24
genus	303379	Herminiimonas	3	5	13
genus	1745211	Chania	9	73	7
genus	74030	Roseovarius	811	1348	1122
genus	74032	Antarctobacter	14	21	31
[truncated: 11,374 more rows]
